# Supplementary material for: Integrative analysis of T cell-associated markers in Ewing sarcoma reveals prognostic signatures and immune dynamics
Source: Front Immunol. 2025 Jun 18;16:1586544. doi: 10.3389/fimmu.2025.1586544 (PMC12213708; doi:10.3389/fimmu.2025.1586544)
Supplement: Supplementary file 1 [file DataSheet1.zip › Supplementary Tables.XLSX]

## Sheet: Table S1
Table S1.The identification of ES-associated T cell marker genes
p_val	avg_log2FC	pct.1	pct.2	p_val_adj	cluster	gene
3.07402e-35	-3.40554	0.113	0.355	3.11336e-31	T_cells	DCN
5.99284e-53	-3.03064	0.101	0.428	6.06955e-49	T_cells	COL6A2
4.72836e-32	-2.85277	0.06	0.271	4.78888e-28	T_cells	TNFAIP6
5.08284e-33	-2.79083	0.042	0.25	5.1479e-29	T_cells	STARD13
3.12216e-44	-2.73077	0.056	0.325	3.16213e-40	T_cells	DST
3.6419e-29	-2.72791	0.101	0.311	3.68851e-25	T_cells	MFAP4
8.35134e-48	-2.70307	0.037	0.313	8.45824e-44	T_cells	CDC42BPB
1.18998e-46	-2.69921	0.039	0.308	1.20521e-42	T_cells	FZD1
1.51474e-54	-2.6967	0.043	0.353	1.53413e-50	T_cells	LAMB2
3.48793e-68	-2.68637	0.189	0.564	3.53257e-64	T_cells	FN1
1.85149e-79	-2.63807	0.109	0.533	1.87519e-75	T_cells	PCDHGC3-cluster
2.32871e-49	-2.6262	0.041	0.326	2.35852e-45	T_cells	SIRPA
4.63058e-42	-2.6007	0.104	0.385	4.68985e-38	T_cells	PMEPA1
9.62469e-38	-2.57217	0.047	0.282	9.74789e-34	T_cells	CCDC171
1.67311e-25	-2.5627	0.193	0.423	1.69453e-21	T_cells	BDP1
2.3309e-36	-2.55317	0.052	0.284	2.36074e-32	T_cells	TMEM176A
1.32952e-60	-2.5416	0.125	0.488	1.34653e-56	T_cells	CALD1
4.52098e-39	-2.49585	0.054	0.301	4.57885e-35	T_cells	LRP1
3.64983e-68	-2.45682	0.11	0.499	3.69655e-64	T_cells	SELENOP
1.88984e-37	-2.44126	0.034	0.259	1.91403e-33	T_cells	PHLDB1
1.06503e-35	-2.42978	0.038	0.26	1.07866e-31	T_cells	MMP14
3.1163e-33	-2.42417	0.041	0.252	3.15619e-29	T_cells	PLXDC2
9.94792e-22	-2.40992	0.089	0.259	1.00753e-17	T_cells	COL18A1
1.89125e-35	-2.40005	0.119	0.371	1.91546e-31	T_cells	SERPINF1
3.50704e-41	-2.39535	0.048	0.301	3.55193e-37	T_cells	DAPK1
1.14613e-29	-2.38908	0.054	0.258	1.1608e-25	T_cells	CPVL
3.56702e-34	-2.38712	0.073	0.305	3.61268e-30	T_cells	ABHD6
1.57051e-39	-2.37052	0.05	0.295	1.59061e-35	T_cells	MAFB
1.45289e-52	-2.34678	0.06	0.373	1.47148e-48	T_cells	TRIP6
2.55856e-53	-2.33932	0.083	0.41	2.59131e-49	T_cells	ZFHX3
6.82286e-29	-2.33488	0.117	0.341	6.91019e-25	T_cells	APOE
2.81049e-38	-2.31821	0.066	0.313	2.84646e-34	T_cells	APCDD1
9.9534e-35	-2.31661	0.052	0.283	1.00808e-30	T_cells	DAG1
2.65613e-36	-2.31189	0.069	0.31	2.69012e-32	T_cells	PTRF
4.5536e-28	-2.31007	0.062	0.26	4.61189e-24	T_cells	SERPING1
1.90149e-48	-2.27534	0.09	0.393	1.92583e-44	T_cells	HMCN1
5.32745e-64	-2.25228	0.279	0.677	5.39564e-60	T_cells	SPARC
4.01801e-41	-2.22635	0.09	0.363	4.06944e-37	T_cells	SERPINH1
1.24441e-47	-2.22494	0.111	0.43	1.26034e-43	T_cells	ACTN1
4.27988e-45	-2.22459	0.062	0.345	4.33466e-41	T_cells	OBSL1
1.18703e-40	-2.22353	0.071	0.333	1.20222e-36	T_cells	MYO10
7.46683e-48	-2.22194	0.097	0.4	7.56241e-44	T_cells	OLFM1
4.65365e-38	-2.21823	0.058	0.304	4.71321e-34	T_cells	SH3PXD2A
1.56782e-39	-2.2048	0.046	0.292	1.58789e-35	T_cells	USP31
2.32899e-29	-2.19767	0.062	0.265	2.3588e-25	T_cells	AGRN
1.53139e-68	-2.19736	0.19	0.592	1.551e-64	T_cells	CCND1
1.93336e-42	-2.19423	0.058	0.322	1.95811e-38	T_cells	DCC
1.41459e-36	-2.1876	0.111	0.376	1.4327e-32	T_cells	CDKN1A
2.9436e-36	-2.18404	0.055	0.292	2.98128e-32	T_cells	ITGAV
2.90233e-43	-2.17884	0.067	0.344	2.93948e-39	T_cells	EFNB1
1.35344e-36	-2.16396	0.041	0.27	1.37077e-32	T_cells	SORT1
3.80392e-31	-2.16182	0.055	0.268	3.85261e-27	T_cells	CDKN1C
1.55261e-32	-2.15815	0.043	0.253	1.57248e-28	T_cells	GLCE
8.03502e-38	-2.14421	0.039	0.273	8.13787e-34	T_cells	C1orf198
9.29178e-35	-2.1439	0.062	0.293	9.41072e-31	T_cells	FAM46A
2.84975e-29	-2.13831	0.152	0.371	2.88622e-25	T_cells	DKK2
1.16792e-38	-2.13802	0.051	0.296	1.18287e-34	T_cells	FAM213A
6.14583e-36	-2.13328	0.054	0.29	6.2245e-32	T_cells	EPHX1
5.05026e-35	-2.12485	0.038	0.259	5.1149e-31	T_cells	TNKS1BP1
5.91884e-37	-2.12011	0.083	0.336	5.9946e-33	T_cells	TMEM176B
2.78364e-34	-2.08757	0.083	0.317	2.81927e-30	T_cells	JAKMIP2
7.70523e-44	-2.07447	0.084	0.372	7.80385e-40	T_cells	TNS1
2.81145e-41	-2.07313	0.055	0.319	2.84744e-37	T_cells	PFN2
6.701e-40	-2.07089	0.055	0.31	6.78677e-36	T_cells	DBN1
5.83325e-33	-2.0697	0.05	0.269	5.90792e-29	T_cells	SHTN1
8.28267e-56	-2.0615	0.102	0.448	8.38869e-52	T_cells	LMO2
2.34372e-57	-2.05132	0.149	0.515	2.37372e-53	T_cells	TPM2
2.5846e-38	-2.04859	0.069	0.322	2.61768e-34	T_cells	ALCAM
1.31314e-33	-2.04358	0.05	0.271	1.32994e-29	T_cells	ARHGEF40
2.07958e-33	-2.03977	0.113	0.357	2.1062e-29	T_cells	PTPN13
1.01123e-38	-2.03892	0.265	0.572	1.02417e-34	T_cells	CST3
1.03931e-55	-2.02794	0.102	0.448	1.05262e-51	T_cells	NFIX
2.53678e-36	-2.02692	0.064	0.311	2.56926e-32	T_cells	NREP
6.88441e-73	-2.02361	0.156	0.583	6.97254e-69	T_cells	TIMP2
7.90504e-34	-2.02236	0.055	0.283	8.00623e-30	T_cells	IFIT3
8.68547e-33	-2.00324	0.051	0.269	8.79664e-29	T_cells	RAMP1
6.52846e-45	-1.99189	0.08	0.373	6.61202e-41	T_cells	KIAA1217
1.54467e-34	-1.98487	0.047	0.274	1.56444e-30	T_cells	SYNPO
5.13177e-34	-1.98137	0.042	0.26	5.19746e-30	T_cells	CDC42BPA
1.95785e-37	-1.9645	0.083	0.341	1.98291e-33	T_cells	LGALS3BP
7.76819e-34	-1.96254	0.073	0.307	7.86762e-30	T_cells	FAM49A
4.09343e-32	-1.94456	0.052	0.268	4.14582e-28	T_cells	PLOD1
1.15547e-38	-1.94037	0.081	0.343	1.17026e-34	T_cells	CKB
7.32043e-43	-1.93735	0.069	0.35	7.41413e-39	T_cells	PDLIM7
5.49731e-37	-1.93518	0.145	0.415	5.56767e-33	T_cells	MARCKS
1.39599e-60	-1.93188	0.094	0.469	1.41385e-56	T_cells	RBFOX2
1.41012e-29	-1.92921	0.072	0.283	1.42817e-25	T_cells	MBOAT2
4.3047e-35	-1.92395	0.096	0.351	4.3598e-31	T_cells	UACA
9.49771e-35	-1.92024	0.072	0.311	9.61928e-31	T_cells	GAS1
9.4109e-52	-1.91576	0.069	0.393	9.53136e-48	T_cells	PTK2
7.22081e-58	-1.91314	0.105	0.465	7.31324e-54	T_cells	EPB41L2
5.19988e-63	-1.9061	0.109	0.497	5.26644e-59	T_cells	CLIC4
8.02976e-44	-1.90243	0.106	0.406	8.13254e-40	T_cells	RHOB
5.74662e-38	-1.89135	0.06	0.315	5.82018e-34	T_cells	ITPRIPL2
6.46403e-32	-1.89098	0.067	0.291	6.54677e-28	T_cells	FAM129B
3.41539e-23	-1.87482	0.085	0.271	3.4591e-19	T_cells	DAB2
1.94794e-25	-1.86849	0.077	0.271	1.97287e-21	T_cells	KCNQ1OT1
2.40331e-36	-1.86654	0.13	0.394	2.43407e-32	T_cells	ZDHHC21
1.74408e-70	-1.85988	0.33	0.722	1.7664e-66	T_cells	FCGRT
1.42647e-49	-1.85359	0.069	0.382	1.44473e-45	T_cells	PLXNB2
6.88439e-54	-1.84852	0.257	0.599	6.97251e-50	T_cells	IGFBP4
6.17877e-38	-1.83947	0.077	0.338	6.25786e-34	T_cells	SASH1
4.82752e-52	-1.83348	0.178	0.517	4.88931e-48	T_cells	MAGED1
7.01451e-29	-1.83209	0.106	0.333	7.1043e-25	T_cells	MDK
2.70036e-41	-1.83019	0.089	0.371	2.73493e-37	T_cells	PXDN
9.56932e-39	-1.82691	0.058	0.311	9.6918e-35	T_cells	RCN3
3.00253e-38	-1.82636	0.132	0.405	3.04096e-34	T_cells	IRS2
2.32825e-43	-1.81961	0.102	0.396	2.35806e-39	T_cells	RNF141
3.03789e-37	-1.81579	0.239	0.524	3.07678e-33	T_cells	CAV1
1.61334e-35	-1.81359	0.051	0.285	1.63399e-31	T_cells	GSTA4
1.30564e-67	-1.81261	0.115	0.535	1.32235e-63	T_cells	CTNND1
6.21053e-37	-1.80207	0.079	0.335	6.29002e-33	T_cells	TRIP10
1.1574e-36	-1.80154	0.092	0.35	1.17222e-32	T_cells	MAST4
5.63317e-28	-1.79655	0.076	0.287	5.70528e-24	T_cells	SLC26A2
9.04353e-33	-1.79459	0.102	0.343	9.15929e-29	T_cells	PTGER3
2.99563e-31	-1.79398	0.087	0.317	3.03398e-27	T_cells	CPEB2
9.02041e-39	-1.79236	0.185	0.478	9.13587e-35	T_cells	CSRP1
3.70481e-44	-1.78796	0.097	0.392	3.75224e-40	T_cells	RGL1
1.47175e-70	-1.78175	0.223	0.635	1.49059e-66	T_cells	NFIC
2.24708e-38	-1.77624	0.064	0.32	2.27584e-34	T_cells	CLEC11A
3.52717e-32	-1.77204	0.083	0.315	3.57232e-28	T_cells	MEG3
1.49258e-57	-1.76805	0.11	0.481	1.51168e-53	T_cells	NCKAP1
5.47519e-35	-1.75971	0.076	0.32	5.54527e-31	T_cells	ISYNA1
5.76948e-27	-1.75184	0.069	0.266	5.84333e-23	T_cells	CADM1
1.42017e-63	-1.74947	0.118	0.513	1.43835e-59	T_cells	TSPAN3
1.62755e-31	-1.74925	0.287	0.528	1.64839e-27	T_cells	KDSR
1.80222e-41	-1.74893	0.076	0.354	1.82528e-37	T_cells	ZNF704
1.91566e-31	-1.74596	0.062	0.283	1.94018e-27	T_cells	GNB4
9.28312e-57	-1.73963	0.134	0.503	9.40194e-53	T_cells	SCARB2
1.50159e-36	-1.73841	0.066	0.315	1.52081e-32	T_cells	TCEAL9
7.89231e-29	-1.73607	0.067	0.277	7.99333e-25	T_cells	LATS2
2.76607e-27	-1.7285	0.055	0.25	2.80148e-23	T_cells	SULF2
8.81358e-31	-1.72331	0.052	0.264	8.92639e-27	T_cells	PTPRG
8.29233e-49	-1.71339	0.123	0.455	8.39847e-45	T_cells	LDB2
1.46628e-32	-1.70995	0.047	0.265	1.48505e-28	T_cells	SEPT10
2.22917e-43	-1.70743	0.105	0.4	2.2577e-39	T_cells	INSR
5.22016e-53	-1.69983	0.498	0.772	5.28698e-49	T_cells	IFITM3
5.54063e-40	-1.69629	0.083	0.358	5.61155e-36	T_cells	MAP3K20
1.77094e-41	-1.69442	0.14	0.434	1.7936e-37	T_cells	ZDHHC3
9.34558e-57	-1.6944	0.119	0.488	9.4652e-53	T_cells	CCDC88A
2.38881e-32	-1.69284	0.093	0.335	2.41939e-28	T_cells	NAV1
3.153e-36	-1.67903	0.059	0.306	3.19336e-32	T_cells	CKAP4
9.40167e-62	-1.67833	0.207	0.609	9.52201e-58	T_cells	LMNA
1.04276e-30	-1.67652	0.08	0.304	1.0561e-26	T_cells	CDC37L1
8.48877e-19	-1.67404	0.142	0.31	8.59743e-15	T_cells	SPARCL1
7.88147e-40	-1.67166	0.117	0.411	7.98235e-36	T_cells	PLD3
6.15504e-31	-1.66967	0.081	0.306	6.23382e-27	T_cells	GRK5
1.17924e-63	-1.66813	0.216	0.619	1.19434e-59	T_cells	PTTG1IP
6.07023e-46	-1.6649	0.126	0.463	6.14793e-42	T_cells	YBX3
2.82799e-31	-1.66362	0.066	0.288	2.86419e-27	T_cells	TAX1BP3
1.01652e-41	-1.66306	0.152	0.453	1.02953e-37	T_cells	AK3
6.77442e-54	-1.65893	0.404	0.723	6.86113e-50	T_cells	TIMP1
4.94443e-38	-1.65165	0.071	0.332	5.00772e-34	T_cells	TCEAL4
2.11895e-39	-1.64841	0.114	0.402	2.14607e-35	T_cells	MYO1C
9.2603e-40	-1.64261	0.405	0.706	9.37883e-36	T_cells	PSAP
1.68207e-46	-1.64028	0.076	0.383	1.7036e-42	T_cells	GNA11
4.58823e-26	-1.63781	0.156	0.375	4.64696e-22	T_cells	EPAS1
3.12933e-55	-1.63617	0.211	0.57	3.16939e-51	T_cells	GSN
8.1475e-35	-1.63321	0.109	0.372	8.25178e-31	T_cells	NPC2
7.09176e-57	-1.63222	0.142	0.521	7.18254e-53	T_cells	CTNNA1
8.6177e-24	-1.62991	0.079	0.265	8.72801e-20	T_cells	EGR2
1.13411e-42	-1.62148	0.083	0.378	1.14862e-38	T_cells	RAB13
2.51206e-34	-1.62034	0.081	0.331	2.54422e-30	T_cells	ARHGAP21
4.93312e-26	-1.61963	0.145	0.38	4.99626e-22	T_cells	GLUL
3.44735e-38	-1.61749	0.084	0.35	3.49148e-34	T_cells	ETS2
4.11891e-37	-1.6139	0.066	0.317	4.17163e-33	T_cells	BACE2
8.61584e-29	-1.61328	0.115	0.353	8.72612e-25	T_cells	PLTP
1.31484e-41	-1.60732	0.385	0.661	1.33167e-37	T_cells	ATP1A1
4.59184e-20	-1.60636	0.143	0.326	4.65062e-16	T_cells	EGR1
1.88668e-36	-1.59635	0.097	0.363	1.91083e-32	T_cells	ALDH7A1
6.2281e-33	-1.5916	0.051	0.276	6.30782e-29	T_cells	CAMSAP2
3.34341e-21	-1.58856	0.076	0.25	3.3862e-17	T_cells	ADAMTS4
1.2718e-30	-1.58254	0.059	0.277	1.28808e-26	T_cells	FKBP9
2.4531e-37	-1.57903	0.096	0.368	2.4845e-33	T_cells	LAMB1
2.31319e-46	-1.5738	0.145	0.473	2.3428e-42	T_cells	MAGED2
5.44011e-51	-1.56729	0.292	0.637	5.50974e-47	T_cells	TUBA1A
6.83596e-29	-1.56724	0.077	0.297	6.92346e-25	T_cells	ZFYVE16
2.42112e-26	-1.56432	0.111	0.335	2.45211e-22	T_cells	SOD2
7.19922e-30	-1.56415	0.066	0.283	7.29137e-26	T_cells	ZSWIM6
2.05867e-57	-1.56296	0.189	0.571	2.08502e-53	T_cells	ATN1
2.31273e-42	-1.56015	0.153	0.466	2.34233e-38	T_cells	CD59
9.54779e-50	-1.55782	0.148	0.496	9.67001e-46	T_cells	APP
4.54311e-33	-1.5505	0.068	0.302	4.60126e-29	T_cells	PGRMC1
3.47049e-45	-1.54892	0.172	0.501	3.51491e-41	T_cells	CRIP2
2.14251e-28	-1.54263	0.109	0.338	2.16993e-24	T_cells	PDLIM5
5.22085e-32	-1.54246	0.055	0.276	5.28768e-28	T_cells	CORO1C
1.18214e-31	-1.5419	0.092	0.332	1.19727e-27	T_cells	SLC44A1
1.2892e-48	-1.54102	0.208	0.558	1.3057e-44	T_cells	TCF4
1.81449e-34	-1.53534	0.073	0.321	1.83772e-30	T_cells	ASPH
3.94882e-31	-1.53161	0.058	0.277	3.99936e-27	T_cells	TJP1
3.70208e-39	-1.53152	0.081	0.359	3.74947e-35	T_cells	PHC2
8.44788e-53	-1.5294	0.159	0.52	8.55602e-49	T_cells	NFIB
8.51887e-25	-1.52924	0.204	0.424	8.62791e-21	T_cells	LGALS3
2.52043e-31	-1.52109	0.143	0.405	2.5527e-27	T_cells	CALU
8.29609e-31	-1.5197	0.122	0.361	8.40228e-27	T_cells	NPTXR
1.84951e-30	-1.51067	0.064	0.286	1.87319e-26	T_cells	LAPTM4B
2.89414e-24	-1.50806	0.093	0.29	2.93119e-20	T_cells	NRP1
9.03605e-36	-1.50515	0.096	0.354	9.15171e-32	T_cells	CAMK2N1
1.53057e-28	-1.50419	0.093	0.318	1.55016e-24	T_cells	PEAK1
1.93651e-29	-1.50417	0.104	0.338	1.96129e-25	T_cells	ID3
2.3615e-37	-1.50341	0.106	0.381	2.39173e-33	T_cells	SLFN11
6.22577e-25	-1.49658	0.069	0.26	6.30546e-21	T_cells	PBX1
3.5702e-46	-1.49646	0.152	0.481	3.6159e-42	T_cells	ARHGEF12
3.62755e-47	-1.49445	0.147	0.479	3.67398e-43	T_cells	HES1
6.82698e-32	-1.49407	0.062	0.286	6.91437e-28	T_cells	AFAP1
3.70867e-47	-1.49377	0.121	0.452	3.75614e-43	T_cells	CDK2AP1
3.15548e-42	-1.49156	0.104	0.405	3.19587e-38	T_cells	FADS1
5.55527e-45	-1.48685	0.151	0.485	5.62638e-41	T_cells	FSCN1
2.09334e-47	-1.47326	0.183	0.526	2.12014e-43	T_cells	RDX
5.36719e-11	-1.47275	0.231	0.395	5.43589e-07	T_cells	PIK3R2-cluster
3.98414e-60	-1.47076	0.228	0.629	4.03514e-56	T_cells	PTMS
1.87304e-22	-1.47073	0.085	0.268	1.89702e-18	T_cells	YES1
3.153e-28	-1.46911	0.064	0.274	3.19335e-24	T_cells	PDXK
4.67593e-15	-1.46739	0.13	0.28	4.73578e-11	T_cells	NMI
1.18969e-40	-1.46685	0.121	0.418	1.20492e-36	T_cells	SNX18
9.38144e-36	-1.46644	0.1	0.365	9.50152e-32	T_cells	C5orf15
2.08297e-31	-1.46502	0.087	0.324	2.10963e-27	T_cells	FADS2
3.23788e-35	-1.46196	0.111	0.378	3.27933e-31	T_cells	KIAA0355
4.99156e-26	-1.46166	0.063	0.258	5.05545e-22	T_cells	CREG1
6.05637e-39	-1.46017	0.093	0.372	6.13389e-35	T_cells	VAT1
1.37756e-40	-1.45972	0.151	0.457	1.39519e-36	T_cells	TSC22D1
1.64085e-37	-1.4576	0.072	0.33	1.66185e-33	T_cells	ZNF703
2.05497e-35	-1.45515	0.13	0.412	2.08128e-31	T_cells	VCL
3.48764e-31	-1.4385	0.098	0.342	3.53228e-27	T_cells	LIMA1
4.93358e-35	-1.43679	0.102	0.368	4.99673e-31	T_cells	PSMB5
3.34942e-16	-1.43625	0.598	0.742	3.39229e-12	T_cells	FTL
8.40328e-29	-1.43511	0.06	0.268	8.51085e-25	T_cells	PON2
1.05814e-22	-1.43501	0.073	0.257	1.07168e-18	T_cells	WARS
6.46167e-51	-1.43411	0.294	0.652	6.54438e-47	T_cells	CD63
5.59985e-22	-1.43387	0.075	0.252	5.67153e-18	T_cells	FARP1
2.43541e-29	-1.43127	0.08	0.302	2.46658e-25	T_cells	OAZ2
5.95339e-63	-1.43015	0.25	0.656	6.02959e-59	T_cells	DPYSL2
5.31667e-27	-1.42946	0.077	0.288	5.38473e-23	T_cells	SORBS3
4.35691e-27	-1.42817	0.142	0.374	4.41268e-23	T_cells	SOX4
5.55025e-24	-1.427	0.067	0.253	5.6213e-20	T_cells	FHL1
2.09291e-19	-1.42375	0.148	0.326	2.1197e-15	T_cells	A2M
5.33959e-58	-1.41989	0.218	0.614	5.40794e-54	T_cells	LAPTM4A
9.59997e-30	-1.41846	0.089	0.322	9.72285e-26	T_cells	TNFRSF10B
9.03823e-19	-1.41201	0.092	0.255	9.15392e-15	T_cells	PALM2-AKAP2-cluster
1.31125e-27	-1.41169	0.064	0.27	1.32804e-23	T_cells	MAP3K13
1.98729e-08	-1.41092	0.463	0.539	0.000201272	T_cells	ITM2A
6.78013e-35	-1.39967	0.115	0.386	6.86692e-31	T_cells	SPIN1
1.17675e-21	-1.39769	0.081	0.259	1.19181e-17	T_cells	SLC12A2
3.85859e-17	-1.39053	0.28	0.449	3.90798e-13	T_cells	IGFBP7
2.53668e-35	-1.38072	0.14	0.422	2.56915e-31	T_cells	BRI3
6.55232e-39	-1.37937	0.325	0.62	6.63619e-35	T_cells	ZBTB20
1.16981e-31	-1.3742	0.115	0.371	1.18478e-27	T_cells	MEF2A
1.29983e-45	-1.37397	0.207	0.554	1.31647e-41	T_cells	QKI
2.28509e-34	-1.37235	0.069	0.317	2.31433e-30	T_cells	IFNGR2
2.98087e-43	-1.37192	0.324	0.635	3.01902e-39	T_cells	GLG1
9.98665e-39	-1.37152	0.1	0.387	1.01145e-34	T_cells	FAM127A
1.42266e-35	-1.36502	0.119	0.395	1.44087e-31	T_cells	HSBP1
3.80759e-49	-1.35542	0.379	0.703	3.85633e-45	T_cells	HSPB1
2.6218e-31	-1.34875	0.159	0.425	2.65536e-27	T_cells	SH2B3
6.02978e-26	-1.34592	0.079	0.282	6.10696e-22	T_cells	KIFAP3
3.54813e-28	-1.33524	0.071	0.282	3.59355e-24	T_cells	AHI1
8.43402e-30	-1.33459	0.072	0.295	8.54198e-26	T_cells	DENND5A
2.15828e-41	-1.33348	0.13	0.446	2.18591e-37	T_cells	CYFIP1
1.27735e-42	-1.3298	0.135	0.456	1.29371e-38	T_cells	BMPR2
4.35693e-26	-1.32476	0.06	0.256	4.4127e-22	T_cells	MPZL1
1.0591e-30	-1.32389	0.079	0.312	1.07266e-26	T_cells	FAM127B
3.10021e-26	-1.32233	0.08	0.289	3.13989e-22	T_cells	KLF10
8.97299e-13	-1.32021	0.343	0.544	9.08784e-09	T_cells	CTSB
3.43355e-23	-1.31816	0.079	0.268	3.4775e-19	T_cells	CNP
1.29807e-40	-1.31378	0.169	0.487	1.31468e-36	T_cells	MARCKSL1
1.87191e-25	-1.31087	0.153	0.387	1.89587e-21	T_cells	PRCP
7.06912e-37	-1.31071	0.197	0.494	7.1596e-33	T_cells	SHC1
3.8105e-28	-1.30857	0.088	0.31	3.85928e-24	T_cells	PLOD3
1.31578e-31	-1.30708	0.072	0.304	1.33262e-27	T_cells	H1F0
8.64276e-30	-1.30536	0.111	0.355	8.75339e-26	T_cells	LTBP4
7.5555e-19	-1.29849	0.117	0.29	7.65221e-15	T_cells	HSPG2
1.56668e-28	-1.2965	0.068	0.28	1.58674e-24	T_cells	SLC39A1
3.84243e-31	-1.29487	0.134	0.391	3.89161e-27	T_cells	TNKS
2.89713e-23	-1.29217	0.106	0.307	2.93421e-19	T_cells	FGFR1
4.92437e-23	-1.29125	0.084	0.275	4.9874e-19	T_cells	SSH1
7.82086e-30	-1.28766	0.435	0.67	7.92097e-26	T_cells	ANXA2
1.49152e-24	-1.28761	0.089	0.29	1.51061e-20	T_cells	FNDC3B
9.57791e-44	-1.28458	0.168	0.501	9.70051e-40	T_cells	BEX3
1.08581e-34	-1.28349	0.09	0.353	1.0997e-30	T_cells	NME4
2.41108e-33	-1.28046	0.1	0.362	2.44194e-29	T_cells	VAMP3
1.30798e-39	-1.27974	0.343	0.65	1.32472e-35	T_cells	LGALS1
2.72139e-29	-1.27164	0.157	0.415	2.75622e-25	T_cells	IPO5
4.37302e-30	-1.26814	0.1	0.338	4.42899e-26	T_cells	ADGRL1
6.98315e-19	-1.26649	0.106	0.279	7.07254e-15	T_cells	PLPP1
1.67105e-46	-1.26333	0.253	0.595	1.69244e-42	T_cells	USP22
4.68094e-27	-1.2622	0.06	0.263	4.74086e-23	T_cells	SBF2
4.44656e-30	-1.26145	0.088	0.324	4.50347e-26	T_cells	FAM65A
1.25535e-33	-1.2595	0.118	0.385	1.27142e-29	T_cells	ABI2
6.0481e-39	-1.25762	0.315	0.624	6.12551e-35	T_cells	ANXA5
1.617e-27	-1.25609	0.06	0.264	1.63769e-23	T_cells	NLGN2
4.20428e-26	-1.25308	0.088	0.298	4.25809e-22	T_cells	DBNDD2-cluster
5.41103e-21	-1.24738	0.084	0.262	5.48029e-17	T_cells	CLEC3B-cluster
5.87994e-38	-1.24693	0.658	0.827	5.9552e-34	T_cells	NEAT1
1.89175e-13	-1.24372	0.233	0.407	1.91596e-09	T_cells	SAT1
5.45062e-25	-1.24054	0.075	0.274	5.52039e-21	T_cells	THRA
6.60776e-27	-1.23982	0.088	0.307	6.69234e-23	T_cells	DDAH2
1.00499e-36	-1.23806	0.114	0.399	1.01785e-32	T_cells	PTOV1
2.55723e-23	-1.23628	0.084	0.279	2.58996e-19	T_cells	SLC12A7
1.05996e-40	-1.23487	0.119	0.43	1.07353e-36	T_cells	GRINA
5.38023e-22	-1.23388	0.092	0.28	5.4491e-18	T_cells	FLNB
6.59015e-27	-1.23152	0.08	0.293	6.6745e-23	T_cells	TTL
3.93093e-33	-1.2308	0.233	0.51	3.98125e-29	T_cells	CAPRIN1
2.10341e-29	-1.22704	0.085	0.315	2.13033e-25	T_cells	ERF
6.25944e-37	-1.22315	0.144	0.44	6.33956e-33	T_cells	COMT
9.58451e-29	-1.22054	0.258	0.526	9.70719e-25	T_cells	CMIP
4.10143e-30	-1.21872	0.089	0.317	4.15393e-26	T_cells	BASP1
1.26818e-26	-1.21813	0.088	0.303	1.28442e-22	T_cells	RNF103
2.2391e-36	-1.21509	0.092	0.357	2.26776e-32	T_cells	SH3BP4
4.73197e-30	-1.21354	0.097	0.337	4.79254e-26	T_cells	ARMCX3
2.86688e-28	-1.21268	0.168	0.426	2.90358e-24	T_cells	ITGA5
1.04587e-37	-1.20601	0.165	0.476	1.05926e-33	T_cells	KDELR1
6.57582e-29	-1.20263	0.1	0.335	6.65999e-25	T_cells	NBPF1
2.74704e-27	-1.2009	0.126	0.365	2.7822e-23	T_cells	GNAQ
6.60618e-27	-1.19903	0.09	0.31	6.69074e-23	T_cells	HNRNPUL2-cluster
1.10194e-27	-1.19618	0.101	0.332	1.11605e-23	T_cells	MRPL42
1.45458e-34	-1.19563	0.101	0.367	1.4732e-30	T_cells	PAPSS1
5.51755e-36	-1.1947	0.21	0.518	5.58818e-32	T_cells	IL6ST
2.57675e-28	-1.19435	0.153	0.394	2.60973e-24	T_cells	ZEB2
2.26204e-27	-1.19297	0.089	0.31	2.29099e-23	T_cells	SSFA2
1.9047e-42	-1.19024	0.126	0.446	1.92908e-38	T_cells	NPTN
9.49743e-27	-1.18348	0.09	0.31	9.61899e-23	T_cells	KIF1B
8.02897e-38	-1.1759	0.207	0.533	8.13175e-34	T_cells	CTNNB1
1.52239e-33	-1.17431	0.125	0.396	1.54187e-29	T_cells	RABGAP1
5.98926e-36	-1.17321	0.126	0.413	6.06592e-32	T_cells	NFIA
4.57018e-39	-1.17113	0.135	0.439	4.62868e-35	T_cells	CD151
4.16319e-15	-1.16742	0.145	0.31	4.21648e-11	T_cells	NR4A1
1.36895e-26	-1.16551	0.094	0.317	1.38648e-22	T_cells	TRIM8
1.23579e-21	-1.16286	0.081	0.264	1.2516e-17	T_cells	ADAMTS10
2.29736e-17	-1.16278	0.21	0.405	2.32677e-13	T_cells	IFI6
2.37598e-22	-1.15913	0.114	0.315	2.40639e-18	T_cells	NAMPT
6.68254e-37	-1.15605	0.109	0.396	6.76808e-33	T_cells	TMEM205
3.9371e-29	-1.15599	0.211	0.49	3.98749e-25	T_cells	DSTN
1.5871e-16	-1.15521	0.229	0.422	1.60742e-12	T_cells	ITGB1
1.55202e-23	-1.15153	0.068	0.255	1.57189e-19	T_cells	RBMS2
5.89569e-19	-1.1513	0.155	0.349	5.97115e-15	T_cells	ENG
2.17654e-28	-1.15083	0.097	0.326	2.2044e-24	T_cells	PCYOX1
6.20994e-34	-1.14953	0.134	0.414	6.28943e-30	T_cells	DYNC1LI2
3.50704e-31	-1.14905	0.172	0.446	3.55193e-27	T_cells	RERE
2.64981e-33	-1.14613	0.376	0.656	2.68373e-29	T_cells	TPM4
9.42974e-28	-1.14159	0.219	0.49	9.55045e-24	T_cells	VMP1
6.37035e-24	-1.14114	0.069	0.258	6.45189e-20	T_cells	LRRC41
4.56602e-26	-1.13762	0.148	0.384	4.62446e-22	T_cells	HSPH1
6.02304e-46	-1.1364	0.377	0.681	6.10013e-42	T_cells	YWHAE
3.36568e-17	-1.13623	0.101	0.26	3.40876e-13	T_cells	AKAP7
2.2863e-33	-1.1307	0.139	0.421	2.31556e-29	T_cells	CRK
3.59699e-27	-1.12987	0.081	0.298	3.64303e-23	T_cells	VGLL4
3.83432e-32	-1.12581	0.128	0.399	3.8834e-28	T_cells	PPP2CB
8.54013e-27	-1.12436	0.119	0.349	8.64944e-23	T_cells	CSAD
5.6541e-33	-1.12207	0.097	0.353	5.72647e-29	T_cells	MXI1
5.51475e-31	-1.11921	0.098	0.346	5.58533e-27	T_cells	CDK4
3.1812e-23	-1.11372	0.08	0.273	3.22192e-19	T_cells	CEP68
6.33998e-37	-1.11288	0.156	0.463	6.42113e-33	T_cells	RTN3
3.56954e-31	-1.1101	0.216	0.503	3.61523e-27	T_cells	CYB5R3
1.79549e-25	-1.10884	0.08	0.285	1.81847e-21	T_cells	RXRA
1.71408e-30	-1.10358	0.109	0.36	1.73602e-26	T_cells	ZMIZ1
1.47286e-23	-1.09987	0.143	0.358	1.49172e-19	T_cells	BNIP3
2.20743e-23	-1.09922	0.08	0.272	2.23568e-19	T_cells	RCOR1
6.85317e-20	-1.09487	0.085	0.26	6.94089e-16	T_cells	ARMC1
3.6497e-19	-1.09422	0.172	0.365	3.69642e-15	T_cells	PEA15
9.06923e-31	-1.08906	0.118	0.376	9.18532e-27	T_cells	NPDC1
6.66835e-27	-1.08666	0.117	0.352	6.7537e-23	T_cells	SUN1
1.72747e-26	-1.08592	0.089	0.307	1.74959e-22	T_cells	TCEA2
1.62666e-24	-1.08188	0.085	0.29	1.64748e-20	T_cells	ABL2
5.331e-26	-1.07803	0.111	0.339	5.39923e-22	T_cells	NFE2L2
1.47944e-32	-1.07736	0.147	0.43	1.49838e-28	T_cells	LEPROT
4.76921e-29	-1.07671	0.149	0.408	4.83025e-25	T_cells	NF1
3.48331e-35	-1.07665	0.139	0.427	3.52789e-31	T_cells	SPAG9
8.64124e-20	-1.07021	0.683	0.784	8.75185e-16	T_cells	FTH1
2.41251e-24	-1.06989	0.072	0.266	2.44339e-20	T_cells	CTSF
8.92105e-15	-1.06841	0.566	0.686	9.03524e-11	T_cells	JAK1
4.56938e-27	-1.06726	0.132	0.375	4.62787e-23	T_cells	SELENON
2.18722e-21	-1.06597	0.083	0.266	2.21522e-17	T_cells	SH3GL1
2.51746e-24	-1.06402	0.166	0.4	2.54969e-20	T_cells	AP2A2
3.43339e-21	-1.05962	0.073	0.252	3.47734e-17	T_cells	RPRD1A
1.79749e-21	-1.05841	0.072	0.25	1.8205e-17	T_cells	PPME1
8.22771e-22	-1.05785	0.111	0.311	8.33303e-18	T_cells	AP1S2
4.32618e-23	-1.05717	0.092	0.29	4.38155e-19	T_cells	CLCN3
2.3344e-33	-1.05475	0.159	0.448	2.36428e-29	T_cells	KDELR2
4.45171e-16	-1.05302	0.118	0.277	4.50869e-12	T_cells	EGFL7
3.96818e-13	-1.05165	0.114	0.255	4.01897e-09	T_cells	TYMP
3.50855e-18	-1.05147	0.164	0.355	3.55346e-14	T_cells	ITGA1
3.66569e-22	-1.04778	0.09	0.284	3.71261e-18	T_cells	EEA1
2.00159e-29	-1.0425	0.149	0.414	2.02722e-25	T_cells	PHACTR4
1.42595e-32	-1.04101	0.287	0.583	1.4442e-28	T_cells	SLC38A2
7.71817e-21	-1.04094	0.079	0.257	7.81696e-17	T_cells	AARS
4.25301e-25	-1.03639	0.073	0.275	4.30745e-21	T_cells	ULK1
2.43163e-24	-1.0356	0.126	0.353	2.46276e-20	T_cells	EEF1E1-cluster
6.07169e-22	-1.03322	0.087	0.277	6.14941e-18	T_cells	EIF2AK4
1.06371e-22	-1.0292	0.18	0.402	1.07733e-18	T_cells	ZMAT3
1.25591e-24	-1.0287	0.189	0.43	1.27198e-20	T_cells	LTA4H
6.33245e-24	-1.02835	0.088	0.289	6.41351e-20	T_cells	WBP1L
1.62754e-24	-1.02825	0.097	0.309	1.64838e-20	T_cells	CCDC47
2.50498e-25	-1.02679	0.084	0.292	2.53704e-21	T_cells	ZC3H14
8.96835e-25	-1.02373	0.084	0.289	9.08315e-21	T_cells	TMED7
2.86215e-33	-1.02316	0.195	0.496	2.89879e-29	T_cells	KIDINS220
3.57073e-16	-1.0231	0.13	0.297	3.61644e-12	T_cells	DUSP6
2.56539e-22	-1.02091	0.081	0.273	2.59823e-18	T_cells	NDUFS3
4.35441e-17	-1.02049	0.094	0.255	4.41015e-13	T_cells	EPHA4
1.14407e-20	-1.01973	0.077	0.252	1.15872e-16	T_cells	NRBP2
6.44319e-23	-1.01966	0.097	0.298	6.52567e-19	T_cells	MAT2A
1.90504e-25	-1.01919	0.131	0.362	1.92942e-21	T_cells	MLLT1
5.55687e-22	-1.01904	0.08	0.266	5.62799e-18	T_cells	ZMYM4
7.91891e-25	-1.01753	0.203	0.461	8.02027e-21	T_cells	GPX1
8.20039e-15	-1.01694	0.109	0.258	8.30536e-11	T_cells	RALGAPA2
4.76411e-27	-1.01053	0.09	0.311	4.82509e-23	T_cells	AHCY
2.98364e-26	-1.00875	0.117	0.347	3.02183e-22	T_cells	HSD17B12
8.42164e-21	-1.00721	0.081	0.261	8.52944e-17	T_cells	ATP6V1C1
1.82014e-20	-1.00702	0.207	0.421	1.84344e-16	T_cells	PPP3CA
5.85546e-21	-1.00701	0.077	0.255	5.93041e-17	T_cells	ZYG11B
1.60603e-16	-1.00601	0.096	0.253	1.62658e-12	T_cells	SERPINB6
8.66333e-20	-1.00588	0.081	0.258	8.77422e-16	T_cells	PLPP5
1.95041e-30	-1.00558	0.229	0.517	1.97537e-26	T_cells	ACADVL
1.91779e-25	-1.00505	0.105	0.328	1.94233e-21	T_cells	RARA
2.33066e-23	-1.00256	0.097	0.303	2.36049e-19	T_cells	PGRMC2
7.0273e-26	-1.00221	0.126	0.36	7.11725e-22	T_cells	TRIOBP
1.26359e-27	-1.00188	0.14	0.396	1.27976e-23	T_cells	HDAC2
6.3958e-20	-1.00101	0.081	0.255	6.47767e-16	T_cells	FBXO21
5.88783e-28	-1.0009	0.155	0.415	5.96319e-24	T_cells	PRDX3
1.96642e-54	1.00944	0.893	0.798	1.99159e-50	T_cells	HLA-B
3.50972e-69	1.01684	0.933	0.891	3.55464e-65	T_cells	RPS27
1.30586e-06	1.0292	0.292	0.224	0.0132257	T_cells	SH3KBP1
6.78794e-07	1.02931	0.451	0.447	0.00687483	T_cells	MBNL1
1.52613e-29	1.03795	0.463	0.231	1.54567e-25	T_cells	S100A4
2.65304e-08	1.06538	0.418	0.362	0.0002687	T_cells	PPP1R18
3.364e-16	1.08174	0.571	0.491	3.40705e-12	T_cells	ZFP36L2
1.08112e-34	1.0827	0.523	0.282	1.09496e-30	T_cells	SRGN
3.9648e-08	1.10038	0.393	0.338	0.000401555	T_cells	PTK2B
1.78915e-79	1.13615	0.903	0.819	1.81205e-75	T_cells	RPS29
3.77139e-23	1.18425	0.63	0.555	3.81967e-19	T_cells	BTG1
4.47132e-06	1.21962	0.387	0.376	0.0452855	T_cells	PPP2R5C
6.51847e-24	1.22712	0.349	0.165	6.60191e-20	T_cells	UCP2
4.30303e-06	1.24337	0.315	0.262	0.0435811	T_cells	GOLGA8B
6.61408e-25	1.24708	0.569	0.417	6.69874e-21	T_cells	HLA-B-cluster
1.98227e-07	1.25487	0.398	0.371	0.00200765	T_cells	MLLT6
1.97338e-10	1.26126	0.298	0.2	1.99864e-06	T_cells	PREX1
1.87544e-15	1.32747	0.388	0.271	1.89944e-11	T_cells	SEPT6
6.95658e-09	1.35438	0.346	0.286	7.04563e-05	T_cells	AAK1
3.15048e-12	1.37713	0.345	0.246	3.19081e-08	T_cells	SLFN5
1.75647e-11	1.37739	0.371	0.295	1.77895e-07	T_cells	ARHGEF1
1.68561e-08	1.3873	0.274	0.196	0.000170718	T_cells	LNPEP
3.10694e-14	1.41764	0.434	0.355	3.1467e-10	T_cells	FYN
1.35418e-07	1.42138	0.346	0.301	0.00137152	T_cells	STK4
1.67905e-09	1.43554	0.288	0.204	1.70054e-05	T_cells	RPS6KA3
1.5934e-21	1.45079	0.465	0.332	1.6138e-17	T_cells	WIPF1
3.85915e-11	1.46303	0.366	0.289	3.90855e-07	T_cells	PCSK7
1.55558e-15	1.4906	0.332	0.208	1.57549e-11	T_cells	FMNL1
4.08628e-13	1.49396	0.329	0.223	4.13858e-09	T_cells	SLC38A1
1.51019e-08	1.51334	0.265	0.191	0.000152952	T_cells	PRKACB
3.75505e-18	1.51532	0.29	0.151	3.80312e-14	T_cells	INPP5D
6.4472e-10	1.53834	0.376	0.325	6.52972e-06	T_cells	RBL2
1.75152e-11	1.54514	0.292	0.196	1.77394e-07	T_cells	STK10
1.15531e-45	1.54854	0.527	0.249	1.1701e-41	T_cells	ETS1
8.6952e-18	1.54868	0.412	0.289	8.8065e-14	T_cells	RUNX3
7.1412e-49	1.56471	0.653	0.439	7.2326e-45	T_cells	ARHGDIB
4.13491e-30	1.57291	0.488	0.305	4.18784e-26	T_cells	HLA-F
2.65239e-24	1.59657	0.381	0.204	2.68634e-20	T_cells	CELF2
3.9193e-13	1.60804	0.364	0.275	3.96946e-09	T_cells	SUN2
1.01231e-23	1.60858	0.419	0.261	1.02527e-19	T_cells	LIMD2
1.37953e-14	1.61954	0.339	0.234	1.39719e-10	T_cells	CDC42SE2
5.3917e-35	1.68511	0.439	0.221	5.46072e-31	T_cells	CD37
5.02663e-16	1.70771	0.321	0.199	5.09098e-12	T_cells	BTN3A2
3.25305e-16	1.71935	0.38	0.278	3.29469e-12	T_cells	PIP4K2A
1.24393e-22	1.73708	0.33	0.17	1.25985e-18	T_cells	SORL1
4.1424e-07	1.76904	0.303	0.246	0.00419542	T_cells	TSC22D3
3.58187e-14	1.95661	0.324	0.219	3.62772e-10	T_cells	DGKA
1.02623e-51	2.10547	0.438	0.158	1.03937e-47	T_cells	ARL4C
4.42984e-26	2.1231	0.291	0.124	4.48655e-22	T_cells	FAM107B
4.12346e-31	2.2018	0.44	0.277	4.17624e-27	T_cells	EVL
5.07361e-31	2.20779	0.337	0.148	5.13855e-27	T_cells	CYFIP2
2.82307e-18	2.20936	0.28	0.151	2.8592e-14	T_cells	STK17A
8.01432e-29	2.21679	0.299	0.119	8.1169e-25	T_cells	PAG1
6.80772e-40	2.30368	0.406	0.185	6.89486e-36	T_cells	AKNA
1.94173e-99	2.36252	0.603	0.175	1.96659e-95	T_cells	LCP1
5.63242e-18	2.36343	0.263	0.136	5.70451e-14	T_cells	RORA
9.7923e-61	2.3942	0.452	0.15	9.91764e-57	T_cells	STK17B
1.14964e-58	2.43655	0.503	0.219	1.16435e-54	T_cells	IL2RG
1.86204e-56	2.51844	0.379	0.102	1.88587e-52	T_cells	HCST
1.42189e-27	2.52217	0.298	0.127	1.44009e-23	T_cells	PDE7A
2.18552e-40	2.69474	0.332	0.117	2.21349e-36	T_cells	RASSF5
4.69578e-30	2.70062	0.262	0.092	4.75588e-26	T_cells	LAT
3.58438e-26	2.74444	0.309	0.143	3.63026e-22	T_cells	TNFAIP3
5.53703e-52	2.82688	0.374	0.118	5.60791e-48	T_cells	CLEC2D
3.48098e-25	2.90981	0.263	0.109	3.52554e-21	T_cells	APOBEC3G
1.05076e-38	2.94365	0.275	0.078	1.06421e-34	T_cells	SLC9A3R1
1.88443e-41	3.1924	0.254	0.057	1.90855e-37	T_cells	FCMR
2.81589e-82	3.21627	0.527	0.196	2.85194e-78	T_cells	CORO1B-cluster
8.7625e-61	3.34708	0.392	0.115	8.87466e-57	T_cells	SPOCK2
1.5346e-57	3.42465	0.332	0.075	1.55424e-53	T_cells	ACAP1
1.40023e-56	3.75512	0.253	0.029	1.41815e-52	T_cells	TCF7

## Sheet: Table S2
Table S2.DEGs in ES Tumor vs. Normal Samples from GEO RNA-seq Data.
Symbols	logFC	AveExpr	t	P.Value	adj.P.Val	B
ASB2	5.5610278181819	5.28940501282051	54.1752280075577	3.18331983299841e-104	4.74282821918434e-100	227.390522946588
FBP2	5.69372012550889	4.38455831410256	48.6117992926467	3.50325234693882e-97	2.60974783585207e-93	211.408379134829
PGAM2	6.53635918385355	5.03054037820513	48.3314787871291	8.27525930691692e-97	4.10976961379184e-93	210.559356510242
RPL3L	5.19756733582098	5.55598092948718	44.5253150338715	1.52011146657005e-91	5.66203518510679e-88	198.57083059134
SMYD1	6.20801727204892	4.42085657051282	43.7675935018992	1.88672949940153e-90	5.62207656231667e-87	196.076133196283
IDI2	5.05033322795122	4.61645802564103	42.6706540181921	7.72702528416903e-89	1.91874916181391e-85	192.396897261124
PPP1R3A	5.93303527747631	3.93993791666667	42.4746441780899	1.51280339333189e-88	3.21989396532169e-85	191.730828909132
PLN	7.27620698914527	4.43277803846154	41.5586724232858	3.61734712337852e-87	6.44405237983162e-84	188.582644997968
TXLNB	6.55166843283591	4.13384330769231	41.5377044820479	3.89264188324616e-87	6.44405237983162e-84	188.509883050342
MYOZ2	7.24074611397565	4.05346138461538	41.3107817718069	8.62664334756618e-87	1.28528359235388e-83	187.720408738241
DUSP13	4.55520087516969	5.32761838461538	41.0111932778936	2.48045529667712e-86	3.35966395138113e-83	186.672432336243
POPDC3	6.5656011960652	4.31394255769231	40.5150745812878	1.4463116599398e-85	1.79571645178693e-82	184.922561249189
PYGM	8.38433649321583	5.54675248076923	40.417181454899	2.05242991543977e-85	2.35224256231824e-82	184.575133801805
CKMT2	7.4974951071914	4.97201912820513	39.5490188818673	4.71788911654989e-84	5.02084499624835e-81	181.46249257286
MYH6	4.35297	4.44072098076923	38.6949896389032	1.08918702175712e-82	1.08185316247729e-79	178.344111845468
SRL	4.43799109294445	5.73853167307692	37.9106156833451	2.04598357703563e-81	1.90519433214086e-78	175.429311264571
TCAP	6.3241638805971	6.14331788461538	37.7111033720996	4.34793400923802e-81	3.81058051786102e-78	174.679984804679
EPM2A	3.29645583310726	5.40113928205128	37.018025335957	6.11536473459521e-80	5.06182328781856e-77	172.051466809832
CASQ1	7.7250489586161	4.67565	36.7421954838685	1.77058214383407e-79	1.38841596636757e-76	170.994222364112
SLC25A4	4.96674695454553	7.46868767307692	36.6678404524712	2.36071557254101e-79	1.75861506576443e-76	170.708122693201
ATP2A1	7.87665210583455	5.2231578974359	36.494690080768	4.62104116374415e-79	3.27851868088686e-76	170.040061629927
FEM1A	3.18235061058351	6.61954383333333	36.1491840097595	1.77855877313288e-78	1.20448850731394e-75	168.699335745249
KLHL40	4.24312191723209	4.69297352564103	35.5062211497818	2.24440316998074e-77	1.45388534041492e-74	166.176761441591
ENO3	7.40860201899603	6.1581446025641	35.4431886252395	2.88320201087439e-77	1.78986778166739e-74	165.927507351738
CCDC69	4.47631143215745	4.26931521153846	34.5197252405108	1.17736538690404e-75	7.01662675979332e-73	162.234997813757
TPM3	8.30967418181827	5.78949862820513	34.359845599449	2.25522710010831e-75	1.29233186786591e-72	161.587851661828
FABP3	5.36688843962015	5.5484583974359	34.3274050830807	2.57388403164851e-75	1.42030734027893e-72	161.456255076243
MYL3	7.15643717774771	5.56752637179487	34.2400956242498	3.67516063557625e-75	1.95557922533752e-72	161.101597612977
HHATL	5.51666197014933	5.06377132051282	33.963804319583	1.13966127800307e-74	5.85510806240269e-72	159.974626782595
MYO18B	4.31756929104484	4.54543718589744	33.9481559737934	1.21535690151138e-74	6.0358674918727e-72	159.910585764247
PLCD4	4.17181420895528	4.40514556410256	33.9035292392042	1.4601724729007e-74	7.01777731411209e-72	159.727824700753
COX6A2	6.48739709972871	5.47034091666667	33.5635534327783	5.94570049532164e-74	2.76828098999366e-71	158.329374533904
CACNA1S	4.68758408344647	4.75489855769231	33.479413736456	8.43025885428475e-74	3.8061341415148e-71	157.981591566669
MIR1-1HG	4.16417275169615	6.74733574358974	33.4131649314791	1.11029361803248e-73	4.86537194560762e-71	157.707285875078
AMPD1	7.79182005223889	4.78219836538462	32.9756282902396	6.91537986251003e-73	2.94377841632963e-70	155.885114441006
SGCG	5.51899138805977	4.36043791025641	32.5824809849782	3.63370876022137e-72	1.50385074495939e-69	154.232037689518
ALPK2	4.41666801763915	4.2596751025641	32.4519935066837	6.32304894957076e-72	2.54613800809878e-69	153.680037669969
FITM1	3.82766312008149	6.29715057051282	32.3299561463599	1.06309600867438e-71	4.16817564032621e-69	153.162268408995
MYOM1	5.74349963839898	5.3632138525641	32.2861278842565	1.28163425386941e-71	4.8961714739488e-69	152.975959005366
SNTA1	2.75724687788337	6.49397444871795	32.2029796060674	1.82818238632248e-71	6.80952234345467e-69	152.62198178333
FILIP1	4.65973725576668	4.23402381410256	32.1184491114229	2.62506599341882e-71	9.53923371608464e-69	152.261417070713
MYH7	7.94312772048856	5.28385623076923	32.1049014608236	2.78195527488179e-71	9.86865515249136e-69	152.203563533615
CAV3	3.69534999253739	5.62449160897436	32.0907739813638	2.95561156917551e-71	1.02408504114293e-68	152.143214449895
FHL3	3.71113781818189	6.91139208974359	31.666983505629	1.83432431968899e-70	6.21127228160143e-68	150.323602244701
TRDN	6.55202497557673	4.45197941025641	31.4554317673614	4.59355178680477e-70	1.50399228759024e-67	149.408497417178
SYNPO2L	5.9758868521032	4.63988851282051	31.4529451156444	4.64350931130621e-70	1.50399228759024e-67	149.397713945935
ATP1A2	5.93543	4.97772630769231	31.3943728967226	5.99207300448736e-70	1.89948714242249e-67	149.143530939422
TRIM63	6.43984050271378	4.71057331410256	31.2893381029571	9.47372592764101e-70	2.94060505408174e-67	148.686840036061
UNC45B	5.72496	4.42192279487179	30.8892195171697	5.48049225667078e-69	1.66640518637016e-66	146.93675143759
PRKCQ	5.08040510990508	4.74523714102564	30.6607753815302	1.50394119847914e-68	4.48144398322814e-66	145.930123679395
ASB8	3.49597778629586	6.37165290384615	30.6386163096243	1.65913129766693e-68	4.84694062822345e-66	145.832191412213
VGLL2	3.9882653473542	4.6086971025641	30.6056991796513	1.91989496706159e-68	5.50086829120204e-66	145.686619006537
SCN1B	3.57255884124837	5.89427892307692	30.315246472324	6.99498854814654e-68	1.96638366752519e-65	144.39719486901
BEX3	-3.53644	9.80809	-30.1304	1.59990622058208e-67	4.41425977415786e-65	143.572025182507
LRRC2	5.81139599389424	4.86668744230769	30.0506354428843	2.2890950156333e-67	6.20095029780373e-65	143.214734299731
C10orf71	4.67143164111269	4.74893095512821	29.9803773447528	3.13983937726418e-67	8.35365480033196e-65	142.89952277701
NRAP	5.63673614179111	4.31670268589744	29.9650625878894	3.36398135252796e-67	8.79297511777441e-65	142.830743489982
HRC	4.19731316078703	5.09346839102564	29.8376358199781	5.97638168200659e-67	1.53520880483131e-64	142.257490968567
TRIM72	4.2151712740842	5.08962382051282	29.7715874570362	8.05559938531311e-67	2.03424364816576e-64	141.959675301452
CEP164	-3.61726	7.31503851282051	-29.6997	1.11551410906723e-66	2.77000745183211e-64	141.634937212913
ABRA	4.29606508548174	3.97733047435897	29.6117859442167	1.66202295648354e-66	4.05942295551612e-64	141.237179424384
GMPR	4.53080058887387	4.80177242307692	29.5961274425643	1.78451988563025e-66	4.28831641548470e-64	141.166235857256
CACNB1	4.4150103758481	5.50940447435897	29.5755761998406	1.95917539995929e-66	4.6332943307926e-64	141.073084644907
SGCA	3.97445303256452	4.87853893589744	29.5357952874029	2.34760552196443e-66	5.46515229246063e-64	140.892642568535
PLPP7	3.41571556784267	5.6044069551282	29.267763545823	7.97635614997847e-66	1.8283035427466e-63	139.67239925407
UCP3	3.12335671234742	4.3435853974359	28.8537831449171	5.35607896803818e-65	1.2090942506788e-62	137.77226473669
CACNG1	3.33881489213031	4.88041789102564	28.5688811106767	2.0078857230541e-64	4.46499841608703e-62	136.453588435353
MYLK2	3.18153148168257	5.68514030769231	28.3819382599379	4.8019464367891e-64	1.05212058767237e-61	135.583401596606
RBM24	6.87075367842613	4.57440271794872	28.1359623999043	1.52139281213319e-63	3.28510601564818e-61	134.43244755142
RTN2	3.69596813364999	5.45800209615385	28.1262311901604	1.59263046799871e-63	3.38980019181611e-61	134.387
MYOZ1	6.67661928765275	6.30207	28.0892363069669	1.89544049932088e-63	3.97748845061715e-61	134.213038380462
ADAR	-2.83245	9.05979337820513	-27.9374	3.87838762575118e-63	8.02556906056483e-61	133.498401888407
LDB3	8.01714041112628	5.44039	27.8771476118147	5.1567597085432e-63	1.05247346435048e-60	133.214033316452
PAPSS1	-3.84474	8.79386294871795	-27.7801	8.16677668784219e-63	1.6442811604346e-60	132.755095804048
FHL1	6.89754431953876	6.66829219871795	27.5965523546218	1.9535637936624e-62	3.88081959490347e-60	131.884462956208
SCN4A	3.03951011668934	4.70486306410256	27.3831829420983	5.41113159858069e-62	1.06079539062176e-59	130.867388790762
MYF6	5.83196292130264	4.90018861538462	27.2521034317987	1.01443567422062e-61	1.96286715717051e-59	130.239963046627
RSPO3	3.65613387177754	4.04436566025641	27.2223964200008	1.17003772651787e-61	2.23492206248586e-59	130.097490774762
UBE2D1	3.5390740502036	6.51911	26.9151942227193	5.14845374310778e-61	9.70972307829908e-59	128.618157273545
SLC8A3	3.17797077747631	4.14165817948718	26.5539827106256	2.98094667706586e-60	5.55164056770054e-58	126.864615076402
TWF1	-3.65065	7.20877555128205	-26.4781	4.31952971594164e-60	7.94526830096476e-58	126.494232930355
APOBEC2	6.03358216214391	5.63416199358974	26.4661359816997	4.57969093663692e-60	8.24795023446365e-58	126.435829770125
TMEM182	3.38074823880602	3.86617744871795	26.4654626672888	4.59480414430823e-60	8.24795023446365e-58	126.432539756986
NEXN	6.39807986092273	5.23859313461538	26.373431893278	7.21199026210265e-60	1.27918384422699e-57	125.982345006482
FXYD1	4.79885956105842	6.06056427564103	26.2989026551275	1.03974440705021e-59	1.82248846125189e-57	125.617027906388
LDHD	2.37216172048851	4.22104117948718	26.2592841220689	1.26326822955471e-59	2.18643813833099e-57	125.422562639863
KBTBD12	3.80039698575311	4.03580848076923	26.257128453149	1.27673077411099e-59	2.18643813833099e-57	125.411976310115
SYPL2	4.07854696947088	4.97520118589744	26.226799887869	1.48216209984793e-59	2.50940149154935e-57	125.262976369967
CLIC5	6.34215880732708	4.7923597948718	26.1596225649694	2.06341416710336e-59	3.4542480534464e-57	124.932553706739
CPEB3	2.54492835346002	3.88331148076923	26.1186526108595	2.52542068929935e-59	4.18069364998567e-57	124.730772167777
CHCHD10	3.13070816078705	7.87073773717949	26.1009221662658	2.75635141525381e-59	4.5128439270183e-57	124.643385671654
HSPB6	4.76282291383996	5.35627546794872	26.0072113571254	4.37974650535687e-59	7.03457276572508e-57	124.18089747351
SYNC	4.01213637245596	4.74727018589744	26.0066925956431	4.39100118942501e-59	7.03457276572508e-57	124.178334322242
SMPX	7.54484288805978	4.72843491666667	25.9998916884054	4.54126514743607e-59	7.19790525868617e-57	124.144728705713
CUTC	3.9800331723203	6.6477411025641	25.9111788677809	7.04717221570569e-59	1.10521914570315e-56	123.705860749281
IFT20	-2.51235	7.01050778205128	-25.8817	8.15798307999734e-59	1.2661019782175e-56	123.559672070081
TECRL	4.65037695318866	3.07805930128205	25.8599433597974	9.08692696260643e-59	1.39573324552447e-56	123.451965508538
CMYA5	7.86118361533253	5.91893557051282	25.8448	9.79879733059903e-59	1.48091136896106e-56	123.376635466363
IP6K3	4.29880479104484	4.57908941025641	25.8439036900927	9.84027287248442e-59	1.48091136896106e-56	123.372416871304
UBAC1	2.41873798371785	7.03018	25.8221008442207	1.09659700166813e-58	1.63381987278535e-56	123.264236233233
GOT1	3.65993288263236	6.97925763461538	25.7619023656947	1.47929119765568e-58	2.18217421325465e-56	122.965248640768
HSPB3	4.8042641465401	4.5778461025641	25.7495570298839	1.57303448496666e-58	2.2977098815214e-56	122.903879218523
SMTNL2	4.21498062211676	5.17302340384615	25.5188820889739	4.97506458065112e-58	7.19645506671079e-56	121.753799353947
CORO6	4.45496065603807	5.36673548076923	25.4674498334283	6.43682303555573e-58	9.22136792372547e-56	121.496495785551
KLHL34	3.73001233107197	4.31403773076923	25.4648323839291	6.52181687330623e-58	9.25414758051329e-56	121.483392728232
SLC30A7	-3.00424	7.1736091025641	-25.2716	1.72159549354398e-57	2.4198161564445e-55	120.51378348598
MLIP	5.50790788466764	4.40140812820513	25.2625185138154	1.80218333222091e-57	2.50941396885601e-55	120.468085550217
PTMA	-2.35631	9.74086339102564	-25.249	1.92871169586154e-57	2.66072921820751e-55	120.400305383069
MPC1	2.58929169131622	7.7807381474359	25.0447086818476	5.41298516310259e-57	7.39890513257482e-55	119.369442802117
COQ10A	3.23041015264593	6.41854823717949	25.0067260969042	6.56122059483481e-57	8.88687505840399e-55	119.177263676205
CFL2	4.30608382903672	6.94102394871795	24.9844620116727	7.34501705453944e-57	9.85886568428677e-55	119.064532823751
TNNT3	6.66905131478978	6.49377101282051	24.9824274220215	7.42117532834737e-57	9.8721510015221e-55	119.054
ITGB1BP2	3.59786117028499	4.33807641666667	24.9532546180086	8.60460905939767e-57	1.12551382189163e-54	118.906416724972
PFKFB1	2.62097761397563	4.44733357051282	24.9530878707051	8.61189178439127e-57	1.12551382189163e-54	118.905571558891
SHISA4	3.20967665400278	5.62578587179487	24.8447468438223	1.49325337996158e-56	1.93460713983022e-54	118.355719731471
DDX39A	-3.3152	7.75590242307692	-24.7257	2.7391031061961e-56	3.51809458441515e-54	117.749632602605
MARCKSL1	-3.3642	8.98665382692308	-24.5968	5.29080586907262e-56	6.73741167891564e-54	117.09190985427
LRRC39	3.69975238263235	3.97335820512821	24.5332094372757	7.32733132576178e-56	9.25168723919702e-54	116.766567264116
UQCRC1	2.09872844640441	8.44436298717949	24.4993361314372	8.71701980433935e-56	1.09138552995674e-53	116.593058356672
NFE2L1	2.60956704341935	8.40291823076923	24.4862322912478	9.32312227651466e-56	1.15754332331493e-53	116.525898656726
TPD52L1	4.12215801560387	5.42625650641026	24.4418410094457	1.17091747395106e-55	1.44177681358651e-53	116.298227057301
ASB5	6.78470518521039	4.30695462179487	24.4104401255982	1.37592284487789e-55	1.68031757916685e-53	116.137032733798
IDH2	3.04439891587523	5.84748875641026	24.2409899035239	3.29315631164532e-55	3.98900291765883e-53	115.265063765259
TTN	6.80820886024432	4.8339242948718	24.2388837884675	3.32914608934243e-55	4.00007641815427e-53	115.254203567433
TMEM38B	3.79630694233384	4.76573531410256	24.2362366978242	3.37494115381228e-55	4.02265986005193e-53	115.24055304414
PDLIM3	6.4838743514248	6.64858823076923	24.1689374976019	4.77793967534397e-55	5.64972406531348e-53	114.893212110385
ARF3	-2.87273	8.26121371153846	-24.1616	4.96271856969723e-55	5.82201133621409e-53	114.855299260533
SH3BGR	4.62052900746276	5.74394555769231	24.1432977377599	5.45535385751473e-55	6.34994665024312e-53	114.760733566289
HSPB7	5.63272098100414	5.07401533333333	24.0453683170684	9.05897114497636e-55	1.04627605495351e-52	114.253987768584
PTBP1	-2.76884	8.86887253846154	-24.0371	9.45650315625778e-55	1.08378800403911e-52	114.211075084207
PTP4A1	4.42662372116696	6.05798354487179	23.9003270352552	1.92415928240333e-54	2.18840069836085e-52	113.501262324685
SLC25A12	2.98732437516967	5.86108609615385	23.8981322943134	1.94625735152461e-54	2.19676426366402e-52	113.489852058091
PABPC3	-2.87832	9.17008048076923	-23.7947	3.33625404698258e-54	3.73735707112733e-52	112.951322061221
XIRP1	4.3799868161466	5.58777781410256	23.7916472118578	3.38942282678157e-54	3.76858288777751e-52	112.935522916635
VDAC3	3.17828747082774	5.8350941025641	23.7005496640408	5.45407682810493e-54	6.01928078977299e-52	112.460171834211
MAP4	2.65131275169613	6.71360969230769	23.6667917497404	6.50717905044635e-54	7.12871034357354e-52	112.283757845625
LASP1	-2.5199	8.12996903846154	-23.636	7.64601901400849e-54	8.31518520362865e-52	112.122595284474
SPIN1	-3.89471	7.88919287179487	-23.6234	8.16649595057199e-54	8.81685675127334e-52	112.056787781203
ATP1B4	3.1786101472185	3.55662	23.5885076210129	9.80459452764475e-54	1.05092556739122e-51	111.874107053245
PPIA	-3.10991	9.8891441025641	-23.5732	1.06246661518329e-53	1.13069214997256e-51	111.793836792705
PHKG1	3.16907859769341	4.46961878846154	23.564459495511	1.11221131029566e-53	1.17523661787908e-51	111.748112108927
DCAF6	3.1755099355496	7.70153457051282	23.5209670823296	1.39733032084159e-53	1.46611439790273e-51	111.520058858678
ASB15	2.72369034192678	4.03240474358974	23.5167324406592	1.42874450072175e-53	1.48859191022751e-51	111.497841763511
CAMK2B	3.42529896879245	4.38643342307692	23.506666703894	1.50629330827717e-53	1.55849055555705e-51	111.445022732418
MSS51	4.58562489145191	5.38506302564103	23.4977971008983	1.57812454175721e-53	1.62155017569936e-51	111.398469766809
MYOT	8.23358673677078	4.90342397435897	23.4397514569174	2.14116207067317e-53	2.18501189664106e-51	111.093567849962
LRRC20	2.65643469742204	5.84251343589744	23.4038135867593	2.58690793956135e-53	2.62192798581799e-51	110.904581492554
RAD23A	2.37629167367714	7.55457951923077	23.3749293798843	3.01191606894406e-53	3.03206334535119e-51	110.752570595644
RNF123	2.07282314586167	6.61981633974359	23.3612745511884	3.23659940819016e-53	3.23638218675336e-51	110.680671892174
RACGAP1	-4.12333	7.50358872435897	-23.3283	3.85016609899022e-53	3.82424164725702e-51	110.507194032788
TNNC1	8.47813666621447	5.78680112820513	23.2558335188666	5.6455739865796e-53	5.57042429311586e-51	110.124688747858
AK1	3.59359329647226	7.35757136538462	23.2017816265374	7.51281041160667e-53	7.32391090811079e-51	109.83913453506
TNNI1	7.08752708955232	5.60879746153846	23.2015748917211	7.52103073320995e-53	7.32391090811079e-51	109.83804165627
DTNA	4.04795569742204	4.74094557692308	22.9893753950146	2.31734282206159e-52	2.24195394194127e-50	108.713434362317
MKNK2	2.36791035820903	8.98475771794872	22.9381353325949	3.04345991626909e-52	2.92545221241892e-50	108.441022776813
ADNP2	-2.4812	6.42104748076923	-22.876	4.23651869479431e-52	4.04614692523977e-50	108.110469516937
IL17D	4.7109664721846	5.39762373076923	22.7969086658474	6.46214707646488e-52	6.13245409504779e-50	107.688491847184
TRIM54	3.13077347829042	4.89781340384615	22.7819004207501	7.00151842861178e-52	6.6022546245498e-50	107.608371760793
TMEM260	-2.93199	6.90584037820513	-22.711	1.02316257767851e-51	9.58748380178125e-50	107.229227115424
PEBP4	5.38054066282233	5.12955744230769	22.675133789169	1.2394214642534e-51	1.15413377474446e-49	107.037586172063
GOT2	2.80355194979656	8.3752988974359	22.6547040926208	1.38276900799418e-51	1.27961959317425e-49	106.928202505213
GHR	4.83354702103127	4.4859614551282	22.6439171128637	1.46505940305018e-51	1.34740247197806e-49	106.870426086918
NIPSNAP3B	3.59452789009503	4.20122834615385	22.6391136306367	1.50326966951196e-51	1.37406225804041e-49	106.844693293862
UBR3	3.36192419810048	7.28280358974359	22.5735981058351	2.13634476537321e-51	1.94081711337168e-49	106.493427692362
KIF1C	2.29316382021716	6.41377153205128	22.5243946267353	2.78264057835489e-51	2.5126401198127e-49	106.229262796219
DUSP26	3.45988013025786	5.81298341025641	22.5195272584305	2.85640174403237e-51	2.56370660146616e-49	106.203114078794
TOP2A	-5.40156	7.89744958333333	-22.5138	2.9451328773193e-51	2.62751705025031e-49	106.172538789757
BIN1	3.8519678337857	7.33793626282051	22.4421096243146	4.33225346723597e-51	3.84203835763981e-49	105.786803718411
UBXN7	-3.31756	7.82656719871795	-22.4292	4.64531838351114e-51	4.09530169206701e-49	105.717067131245
SYNM	5.62910289552247	6.44625144871795	22.413960228211	5.04160939475657e-51	4.41852578661636e-49	105.635243150935
GPD1L	3.68886549185896	6.71383558333333	22.392482066904	5.66039030356786e-51	4.93182193759401e-49	105.519533965277
CNKSR1	2.27447667096341	4.54085631410256	22.3861098190844	5.85824753817134e-51	5.07453663204737e-49	105.485193540788
TMOD1	3.9155411933515	5.22912896794872	22.3668492412346	6.49953149760648e-51	5.59704531324106e-49	105.381365843964
MYBPC1	9.05583102374501	5.25227644230769	22.3657954491939	6.53658557288371e-51	5.59704531324106e-49	105.375683826778
GUSB	-2.65571	7.96886448717949	-22.3418	7.44055207644848e-51	6.33467345068605e-49	105.246217988109
NECAP2	-2.01518	7.16758959615385	-22.2673	1.11282053109366e-50	9.42040516634341e-49	104.843876877777
FLNC	4.4054611071914	6.68911005128205	22.1623519773973	1.96395512247049e-50	1.65316199828745e-48	104.276084465347
CACNG6	2.30384214586166	5.85183844230769	22.1146445961211	2.54389388324928e-50	2.12929634643433e-48	104.01746908034
PACSIN3	2.49113096540033	5.42550855769231	22.1005842029633	2.74561658195579e-50	2.28530399187482e-48	103.941194454619
RYR1	5.49768200067852	5.90831367307692	22.095224353747	2.82667654973984e-50	2.33137037965338e-48	103.912111814705
ALPK3	2.81787705359571	5.41218445512821	22.094861032333	2.83225745833453e-50	2.33137037965338e-48	103.910140294132
CPSF6	-2.94533	7.64745130128205	-22.0936	2.85231619286114e-50	2.3349812613977e-48	103.903086246651
KCNA7	2.2190024233379	4.01239667948718	22.038149394104	3.85418056610712e-50	3.1378926914989e-48	103.602195931223
MLYCD	2.11556033107197	5.6242071025641	22.0039412494791	4.64220492839576e-50	3.75892452327002e-48	103.416248243092
PTPN3	3.63319957259165	4.72312158974359	21.9531456490943	6.12083827616394e-50	4.9294253771117e-48	103.139860903024
TMSB10	-3.11902	11.3858102884615	-21.9513	6.18175308896848e-50	4.93407687274556e-48	103.129962404167
CKS2	-4.86002	7.64241717307692	-21.951	6.19284767570589e-50	4.93407687274556e-48	103.128170067514
XIRP2	8.03538858344649	4.77796533333333	21.9379070267302	6.65065367547388e-50	5.27064303781305e-48	103.056881151805
SRSF7	-3.35825	8.57829571153846	-21.9154	7.51657539275413e-50	5.9253680834203e-48	102.934538924608
ANK1	4.55356727340577	4.72279478846154	21.9026224576753	8.06109112502847e-50	6.32116824588417e-48	102.864630904303
ADHFE1	3.00855031207605	5.99525383333333	21.8455632367559	1.1005635900545e-49	8.58497221372883e-48	102.553405634625
ZNF106	3.15236253392139	8.13613218589744	21.842355809867	1.12000905737591e-49	8.69115361762694e-48	102.535898694502
NMRAL1	-3.00589	6.88749105769231	-21.8015	1.40014039454621e-49	1.08086485690901e-47	102.312756998549
FBXO40	3.6810386445048	4.15321237179487	21.7204204639815	2.1817698974786e-49	1.67557678879039e-47	101.869376463303
KPNA3	2.4640090162823	7.73327602564103	21.7041856592531	2.3846624987695e-49	1.82200443944445e-47	101.780491498101
PPP2R3A	2.93752611872462	5.92670283974359	21.6697950029589	2.87925578851367e-49	2.188675101687e-47	101.592093404836
KIF3B	-2.0692	6.78468578846154	-21.6671	2.92232364303527e-49	2.21013705368439e-47	101.577252155816
MAGED1	-3.2729	10.2932276025641	-21.6633	2.98374914130982e-49	2.2451958816351e-47	101.556458961709
COX10	1.9456345637721	5.97212157051282	21.6481956420636	3.24132168148135e-49	2.42675636846184e-47	101.473691535181
CEP85	1.8941666573949	6.15931495512821	21.6452149790056	3.29475410510559e-49	2.45442707059841e-47	101.457347694637
P2RY2	2.51247676119408	4.47738588461538	21.5955881719981	4.32634568226369e-49	3.20687683184312e-47	101.185063826372
GYG1	4.8423738548169	6.7594272948718	21.545341308907	5.70210383737375e-49	4.20572500361542e-47	100.909059486653
DDIT4L	5.12883893487117	4.95735	21.5135928912327	6.79006552936462e-49	4.98350671536963e-47	100.734501310797
ANO5	4.93923106309369	4.83953189102564	21.4602315335989	9.10888327541052e-49	6.65261038825203e-47	100.440823397319
SLN	8.3541278595659	5.92917896794872	21.4328593732958	1.05919203654191e-48	7.69475202718196e-47	100.290038640041
CCND1	-4.6487	8.76552944230769	-21.4321	1.06390960306026e-48	7.69475202718196e-47	100.285596260474
PHF13	-2.44473	7.46293592948718	-21.4104	1.19888276500105e-48	8.62906005591818e-47	100.166201067198
COQ9	2.08785671438271	8.02305698076923	21.3856950440886	1.37388096640133e-48	9.84108294154489e-47	100.030001978081
IDI2-AS1	2.13446764043423	3.67414043589744	21.2640142100797	2.69140336238614e-48	1.91862290412398e-46	99.3578219276279
MARVELD1	-2.60792	7.3646948525641	-21.258	2.78300561834784e-48	1.97447622417926e-46	99.3243650496915
ASB16	1.96657266553601	5.75938959615385	21.2460810645642	2.97225679547286e-48	2.09875137420617e-46	99.2585982926009
SLC25A34	3.05482870013575	5.63073938461539	21.2002458881281	3.83128640006174e-48	2.69256302238301e-46	99.004808219175
ZNF451	-3.04023	7.58882116025641	-21.1956	3.93181637216915e-48	2.75024094502104e-46	98.9789163535568
RGMA	2.92201909158758	5.81413516025641	21.1766086930538	4.36766980332215e-48	3.04083702802321e-46	98.8738246669944
FKBP11	-3.58917	7.03035619871795	-21.1747	4.41383458930217e-48	3.05868472307038e-46	98.8633141096139
PPP1R3C	5.56506484192682	6.68279490384615	21.1332586261705	5.5551031593664e-48	3.8317352764537e-46	98.6334199341648
MYL2	9.37393079782914	5.41740675641026	21.1275312889723	5.73453979278217e-48	3.93727688353279e-46	98.6016402677111
NDRG2	3.40355363229315	7.28780656410256	21.1237754067448	5.85535939693441e-48	4.00178897499659e-46	98.5807974924115
CKM	8.87384773337867	5.98764696794872	21.094835855614	6.87621253746123e-48	4.67802240162716e-46	98.4201413416419
LPIN1	2.17800201492543	4.87386011538462	21.0931709071969	6.94010707613019e-48	4.7000297876029e-46	98.4108952560661
ID2	-5.02351	9.13742513461538	-21.0895	7.08420890358634e-48	4.77591078979787e-46	98.390351178497
DYNLL1	-3.01362	9.80613853205128	-21.044	9.12034522516197e-48	6.12090195989587e-46	98.1377962861785
TNNT1	7.1516292890096	6.74990017948718	21.0185418358908	1.05092872861883e-47	7.02142920524304e-46	97.9960915244501
OPTN	3.90678804138406	6.10445751923077	21.0136658467076	1.07983635675997e-47	7.18235798186014e-46	97.9689652408691
CLTCL1	3.02797167639084	4.98712678846154	20.989255708398	1.2370119315531e-47	8.1912181192043e-46	97.8331206288858
YWHAQ	-2.41846	9.87096379487179	-20.9806	1.29807298028202e-47	8.55751740408047e-46	97.7849542704203
RYR3	3.56040756716424	4.91158519230769	20.9751653625502	1.33799565959739e-47	8.78184904508437e-46	97.7546722728139
TNNI2	6.72230597964731	6.15785316666667	20.9587151417529	1.46641596480101e-47	9.58251379805715e-46	97.6630534782509
CIPC	2.84944692876533	6.43460137820513	20.9524578179008	1.51845213438437e-47	9.87922198698371e-46	97.6281945975244
HIF1AN	1.76191653595663	5.97366028205128	20.8715020559736	2.38518863124088e-47	1.54508371377643e-45	97.1767523655357
TM6SF1	3.1484373894166	4.1920761025641	20.8470445577562	2.73428273200597e-47	1.76355317853493e-45	97.0402044840485
ACTB	-2.24516	12.2379304230769	-20.8323	2.9696021545618e-47	1.90707338365587e-45	96.9576715194273
FAM111A	-2.52406	7.46091803205128	-20.7972	3.61252549736298e-47	2.3100007461464e-45	96.7617533985754
B3GALT6	-2.94914	6.94264442948718	-20.7813	3.94783575382434e-47	2.51362414086448e-45	96.6730204237019
CA3	7.19938754952519	5.06610651282051	20.7240793969661	5.43983724918083e-47	3.44885681598065e-45	96.3525368787616
ATP11C	-4.2245	7.81233372435897	-20.5844	1.19137055778431e-46	7.52128387306292e-45	95.5688300738866
PPM1J	1.94398172930806	4.82812540384615	20.5430156459827	1.50307609967319e-46	9.4490847295489e-45	95.336488291772
CERS2	-2.32486	8.34794648076923	-20.5143	1.76616405790298e-46	1.10563354196204e-44	95.1752385200124
GPT2	2.61312143690644	5.22251996153846	20.4711401705259	2.25265009081727e-46	1.4042775607986e-44	94.9320106494122
RBFOX1	4.28333860583453	5.05046155769231	20.4403554744768	2.67940656194497e-46	1.66335326526742e-44	94.7585717343513
KLHL41	8.34142639891461	5.26570183333333	20.4374168981623	2.72416504352459e-46	1.68412178354659e-44	94.7420097643747
ADPRHL1	1.8749682985075	4.89073580769231	20.4363172675155	2.74110623892104e-46	1.68759263858201e-44	94.7358119094535
CERS5	-1.91483	7.46653967948718	-20.4083	3.20952396859424e-46	1.96784763819282e-44	94.5780951198743
AKTIP	2.39766197829042	5.87291138461538	20.370163091335	3.98130818454497e-46	2.43104551809572e-44	94.3626672704956
ZBTB47	2.07273935278161	6.18191117948718	20.3314973618815	4.95313310969134e-46	3.0121114367874e-44	94.1443176289836
PHYH	4.01656250407063	7.13337807051282	20.3220995366815	5.22332297564586e-46	3.16350768350194e-44	94.0912187362541
TTC14	-3.03043	6.78328779487179	-20.2786	6.68186827291374e-46	4.03049212138226e-44	93.845022004284
ASB12	2.7788282042063	5.06689600641026	20.2333169463978	8.6317663611967e-46	5.185672863527e-44	93.5890395495726
EXT1	-3.01798	7.91809871153846	-20.2294	8.82460226148244e-46	5.28023088730229e-44	93.5669511059801
FAM91A1	-2.49181	7.03409827564103	-20.1933	1.08288460623871e-45	6.45355909934024e-44	93.3623358019167
SNX20	2.38922401153329	4.48257960897436	20.1600043041371	1.30786452756046e-45	7.7632962534356e-44	93.1736185807878
SPTAN1	-2.81008	8.38304423717949	-20.1401	1.46412786164711e-45	8.6563654804287e-44	93.0607842583342
DUSP3	1.84594887720496	7.69009351923077	20.1349456832985	1.50769234882906e-45	8.87869893486333e-44	93.0314714797193
KDM5A	-2.47586	7.63252553205128	-20.1149	1.68898739983036e-45	9.90717451577657e-44	92.9179523126783
PPIB	-3.09541	9.23880969230769	-20.1121	1.71626904240439e-45	9.99382791012998e-44	92.9019329087077
XPO6	-1.93258	7.65827531410256	-20.112	1.7171756124527e-45	9.99382791012998e-44	92.9014049648651
MYBPC2	6.93725270488475	5.29673203205128	20.106403685516	1.77291509791759e-45	1.02780786162934e-43	92.869469029571
MYOC	2.09930751153329	4.32060694871795	20.0966704536003	1.87368673071047e-45	1.08201777522695e-43	92.8142005921273
VRK1	-4.18123	7.59196408974359	-20.084	2.0133470932631e-45	1.15817985878482e-43	92.7423287559426
MYOM3	2.54823237177753	4.52404014102564	20.0793259911103	2.0677280401559e-45	1.18488769501087e-43	92.7156838012967
DNMT1	-2.91498	7.29947638461538	-20.0451	2.51181389535295e-45	1.43385115811738e-43	92.5211794520903
TMEM98	-3.16674	8.07631726923077	-20.013	3.01540224677297e-45	1.71475107155231e-43	92.3384983785473
ACADS	1.84696039891457	5.7037786025641	20.010457678073	3.05902111633695e-45	1.73294127803438e-43	92.324140328866
RBM10	-2.16939	7.21515616666667	-19.961	4.05463442209602e-45	2.28825750965184e-43	92.0424466559228
CHCHD3	2.55629065061065	7.25486396794872	19.9456436603453	4.42478764516586e-45	2.48773249529533e-43	91.9551070536373
TRIP6	-3.05451	7.93159487179487	-19.9325	4.76990075085362e-45	2.67168237920932e-43	91.8800228424044
MYH2	8.74986815128911	5.03493	19.9304590574264	4.82483619229115e-45	2.69233087748861e-43	91.8685744486594
PRKAG3	2.46056079375852	4.74745655128205	19.9243732206339	4.99518775485024e-45	2.77698889401171e-43	91.8338849927335
NUP50	-2.43574	7.0761238525641	-19.8864	6.20395066456878e-45	3.43615839968068e-43	91.6172281997513
GANAB	-2.26541	8.61123027564103	-19.8551	7.41748989468924e-45	4.0930808126287e-43	91.4386184487921
UBE2D4	2.27112779715067	6.09967636538462	19.8322505565279	8.4508840500773e-45	4.64611518310338e-43	91.3082205681645
GGH	-4.00579	6.9646095448718	-19.7585	1.28852483508169e-44	7.05798952863311e-43	90.8865127144732
PDK2	2.21784345590236	6.71984088461538	19.7538775913434	1.32290870974102e-44	7.21978639796023e-43	90.8601843274516
MYLK3	1.87381214586165	4.55844018589744	19.7308236685063	1.50953694637846e-44	8.20824487740608e-43	90.728246610251
PGM1	3.85306	8.13629371794872	19.7195595563426	1.61011760499698e-44	8.7233244352182e-43	90.6637581062269
FAM220A	1.87469682293086	7.66038263461538	19.6914347934764	1.89161882400151e-44	1.02113148039125e-42	90.5026716401824
UGP2	3.19004751424703	7.79561443589744	19.648560112377	2.41874421320711e-44	1.300970037277e-42	90.2569158077884
ARL6IP1	-2.86813	9.16265002564103	-19.6426	2.50294486197134e-44	1.34141638483852e-42	90.2227045907404
ART3	4.72164678222532	5.44414089102564	19.6285203851154	2.71345039177627e-44	1.44902141172311e-42	90.141971060177
N4BP2	-3.58426	6.68316682692308	-19.594	3.30902704754743e-44	1.76075692790747e-42	89.9435857148815
ANKRD2	3.91891251424702	5.16868708974359	19.5767977872682	3.65170559968184e-44	1.93618369144697e-42	89.8450692519548
ZYG11B	2.35392296947089	7.70018298076923	19.5611016885594	3.99634868081797e-44	2.11140421969883e-42	89.7549041179148
PRC1	-4.04279	6.98633360897436	-19.5551	4.13714219526725e-44	2.17806648647656e-42	89.7202882701513
SVIL	4.41188015807336	7.53676066025641	19.5498297198074	4.26382392910372e-44	2.23685608168015e-42	89.6901343577218
HMGN1	-3.08006	8.57295700641026	-19.5474	4.32450345094629e-44	2.26072901458417e-42	89.6760068091395
MIF	-3.44476	9.62984983333333	-19.5321	4.7225814993017e-44	2.46020076077259e-42	89.5879696160692
ENAM	1.74087304138403	4.07279696794872	19.5162415757447	5.17224004839086e-44	2.68505938958102e-42	89.4970410395071
PPIP5K2	-2.81845	6.60017057692308	-19.4898	6.02342241629721e-44	3.11607536737542e-42	89.3447276148059
NONO	-2.14667	10.0149774166667	-19.4738	6.60139944785245e-44	3.40326125860047e-42	89.2531233508235
ZNF397	-2.2485	6.69052250641026	-19.4386	8.08900078551215e-44	4.15579388632226e-42	89.0499480395538
ANKRD23	2.78439992944376	5.32356112820513	19.4341300207821	8.29829264859853e-44	4.24866880314328e-42	89.0244095155054
PCNT	2.18279255902314	6.93240861538461	19.4230427364512	8.8458324819343e-44	4.51349514206641e-42	88.9605279950959
CISD1	2.87511338059709	6.88567232692308	19.4077891976365	9.65888378432151e-44	4.91152592159066e-42	88.8726171511042
NNT	2.6659618236093	7.35424033333333	19.4006449912132	1.00650789727665e-43	5.10066706174315e-42	88.8314330759682
NDUFS7	2.11844879647226	7.16792866666667	19.3834102929063	1.11169802061998e-43	5.61464027431086e-42	88.7320547743103
ACADM	2.87660655427416	8.07315286538462	19.3660099219565	1.22910075159393e-43	6.1866121952696e-42	88.6316842518218
CLIP2	-2.22773	6.20357742307692	-19.3411	1.41882472868433e-43	7.11753186285113e-42	88.4881720116423
FAM172A	-2.57454	7.22714	-19.3273	1.53664730616412e-43	7.68272087736215e-42	88.4084166941417
SLC2A5	2.01446100000005	4.80155615384615	19.3132940444345	1.66639331358263e-43	8.30354313681191e-42	88.3273771321686
CASQ2	5.12074548914525	5.55510219871795	19.2681081352703	2.16372887673276e-43	1.07457988448138e-41	88.0662670163959
HDAC1	-2.59907	8.05133695512821	-19.2648	2.2050821868134e-43	1.09147905320043e-41	88.0473397431231
PDHX	2.18935406241526	6.80054817948718	19.2498637511259	2.40453127236229e-43	1.18560700878821e-41	87.9607698504379
DPYSL2	-3.55424	10.5539766666667	-19.2494	2.41116131057674e-43	1.18560700878821e-41	87.9580169805927
EZH2	-4.65421	7.91822128846154	-19.2394	2.55449145961488e-43	1.25195290318428e-41	87.9002858577793
FMR1	-2.37677	6.75263641025641	-19.2259	2.76277761551902e-43	1.34959421946288e-41	87.8219208418199
SMCHD1	-2.98704	7.17937767948718	-19.211	3.01085737511008e-43	1.46597268077663e-41	87.7359526658725
ACTA1	8.47663205020362	6.53222728205128	19.1797035720189	3.60934251955345e-43	1.75164801950576e-41	87.554694377325
NMRK2	2.63720497489829	5.19087386538462	19.1717838451401	3.77882108860351e-43	1.82794335711376e-41	87.5088186682523
NEDD4	3.00751935888745	5.60326403205128	19.1625013693249	3.98765736787626e-43	1.92272191339768e-41	87.4550394068245
PPP1CB	1.95996309769343	8.06561	19.1336853273371	4.71269218199654e-43	2.26498067159892e-41	87.2880231024036
CAP2	5.00521306852112	6.68162840384615	19.0628132061925	7.1103790920952e-43	3.40635170717448e-41	86.8768231233299
SUCLG1	1.54525057259166	8.30160224358974	19.0579903213694	7.31236402084982e-43	3.49188819059748e-41	86.8488186235823
RCC2	-2.38492	7.96214886538462	-19.016	9.33173172002629e-43	4.44196392641124e-41	86.6050217372996
DNAJB14	-2.33761	6.84798213461538	-19.0074	9.8094691590335e-43	4.65449939491847e-41	86.5551058803805
LDAH	-2.65018	5.6906223525641	-18.9523	1.35184594268799e-42	6.39401673019315e-41	86.2344731353663
KHDRBS1	-1.92615	9.04939587179487	-18.811	3.0809793576737e-42	1.45264276740444e-40	85.4108907306327
PANK2	-1.81115	7.18519180769231	-18.7658	4.01080318948347e-42	1.88507749905723e-40	85.1472092665434
UTP11	2.13809629715067	7.36966401282051	18.7624650106171	4.0907681981964e-42	1.91661494921158e-40	85.1274726986716
LMOD3	3.27289421370426	3.55281110897436	18.7462091890675	4.49850390311013e-42	2.10104105493535e-40	85.0324831920083
HIF1A	-2.89989	8.7117743525641	-18.7432	4.57942034435729e-42	2.1321494909556e-40	85.0146598827112
PAN3	-2.44538	8.05396590384615	-18.7358	4.78187678675068e-42	2.21947608242363e-40	84.9714095087865
PITPNB	-2.12254	8.65140840384615	-18.6934	6.1270895445007e-42	2.83501574917751e-40	84.7235819317922
MYH4	3.02559165671647	3.40688884615385	18.6760420054063	6.7816522114384e-42	3.12816830644646e-40	84.6221053210182
TMED3	-2.18447	6.33529598076923	-18.6214	9.33958094326256e-42	4.29476594054534e-40	84.3021416353424
TMED8	-2.49805	7.17645541666667	-18.6167	9.60005768284192e-42	4.40096182820498e-40	84.2746405487453
AGL	3.46999413365001	7.56273496794872	18.6101078450843	9.97885816820986e-42	4.56058306282696e-40	84.2359503267376
TNNC2	7.64885718724569	6.11476184615385	18.6092193648084	1.00309668927369e-41	4.57037846284057e-40	84.230743259072
ESRRA	1.50412925576668	6.45689517307692	18.6031336003889	1.03953089580511e-41	4.72194232213423e-40	84.1950742347839
RAPSN	1.8232077930801	4.14654439102564	18.5912073752357	1.11482731347293e-41	5.04857511958454e-40	84.1251611843358
CRAMP1	-1.4623	6.56807092307692	-18.5893	1.12758250290938e-41	5.09086415480209e-40	84.1137874929979
TRAM1	-2.3841	9.29301199358974	-18.5599	1.33934887047978e-41	6.02868846564299e-40	83.941721636915
ZWINT	-3.18503	6.59293266666667	-18.5257	1.63772942056005e-41	7.3495574207603e-40	83.740643447594
PFKM	3.21566156512899	8.71207603205128	18.5158411735487	1.73499236578053e-41	7.76265803536462e-40	83.6829653216518
CANX	-1.91318	10.1865725384615	-18.5093	1.80288364466935e-41	8.04226449758342e-40	83.6445903225597
HNRNPR	-2.25014	8.89218626282051	-18.5033	1.86797929852722e-41	8.28532333116363e-40	83.609129163089
DES	5.66642879104486	6.60507996153846	18.503221094989	1.86849361653197e-41	8.28532333116363e-40	83.6088539345772
S100PBP	-1.8993	6.53511967948718	-18.456	2.46643232434766e-41	1.09042656381175e-39	83.3312820892319
ARPC5	-3.03089	7.60174505128205	-18.4516	2.53144774259653e-41	1.1158591691404e-39	83.305269850674
NDUFS1	1.93646955156045	8.03979876282051	18.4435366886837	2.65373999570379e-41	1.16631481404103e-39	83.2581029223208
RAE1	-2.7404	7.75288262179487	-18.4286	2.89744082457851e-41	1.26967561309986e-39	83.1702667805489
DMD	4.8698460712348	4.75293736538462	18.4032107334492	3.36440864073981e-41	1.46998018587632e-39	83.0208795916888
RNF4	-1.66454	7.71359140384615	-18.3839	3.76964468737106e-41	1.64222035664156e-39	82.9071794351279
HSPA13	-3.00692	6.73785878846154	-18.3829	3.79108601233924e-41	1.6467460786543e-39	82.9015090780066
MYL6	-1.89943	10.7549185897436	-18.3738	4.00009401664475e-41	1.73248258005785e-39	82.8478571676517
HSPA9	1.82544161668934	7.01230927564103	18.3522510285185	4.54204894090875e-41	1.96150687451013e-39	82.7208286999713
TUBA1A	-3.21957	10.0887054935897	-18.3086	5.8755429777729e-41	2.53004956144042e-39	82.4634734391885
CSRP3	6.78464982360931	4.89849244871795	18.3073331425733	5.91903717058119e-41	2.54143327966827e-39	82.4560999914639
DBN1	-2.71416	7.80644024358974	-18.2854	6.73589123202839e-41	2.88385182373537e-39	82.3268565163862
HCCS	2.33324600135691	5.7361786025641	18.2472907792358	8.43591766995072e-41	3.60133917950131e-39	82.1018656934194
KLHL42	-2.29971	6.94842427564103	-18.2417	8.71957070727706e-41	3.71179668479202e-39	82.0688026863447
C1orf21	2.71835684735419	4.95417894230769	18.2234516561792	9.71135430289929e-41	4.12220705865802e-39	81.9611046878057
MYL4	1.64484059294442	4.63564333333333	18.2167668728082	1.01025606187733e-40	4.27608098463363e-39	81.9216217151592
OSBPL8	-3.26507	8.3455378525641	-18.1438	1.55529146981064e-40	6.56438742456337e-39	81.4902749701017
TKT	-2.27759	7.32759298717949	-18.1177	1.81449302951523e-40	7.63676035218855e-39	81.3361724434323
BRD8	-1.95939	7.60859248076923	-18.1159	1.83427414844993e-40	7.69826775711425e-39	81.3253325717528
LIMCH1	4.04778427204892	5.41361782692308	18.0992744614143	2.02422623071273e-40	8.47161421668229e-39	81.2268200001023
BAG1	1.42302078833113	6.72330894871795	18.0949844469761	2.0763132086288e-40	8.66526344407855e-39	81.2014204414639
IFT52	-2.16717	6.65182904487179	-18.0859	2.19146565791428e-40	9.12029241264381e-39	81.147458054459
LSMEM1	1.94788110244238	4.12602994230769	18.0672689851479	2.44680106154775e-40	1.01545651855153e-38	81.0372765581252
FLNA	-2.3421	8.96296338461539	-18.0454	2.78508535329643e-40	1.15263851885454e-38	80.9078142562963
NT5C3B	-1.88734	7.81206938461539	-18.0271	3.10376795900224e-40	1.28097060446466e-38	80.799505139917
TBCK	-2.70164	7.18980294230769	-18.0177	3.28289342799831e-40	1.35115550231345e-38	80.7434119875093
MB	7.97391993894175	6.21717064102564	18.0001779299737	3.64223965870688e-40	1.49492365496071e-38	80.6395665803128
RHOBTB1	4.1448814721846	5.28405473076923	17.9937056408608	3.78484035905177e-40	1.54918506894265e-38	80.601172113547
NKX2-2	-6.30957	8.24389859615385	-17.9932	3.79712944260286e-40	1.5499570291874e-38	80.5979313344547
CAP1	-2.66899	8.93653650641026	-17.9904	3.85919812934905e-40	1.57098887784622e-38	80.5817217039404
PAIP1	-3.41605	6.46936512820513	-17.9769	4.18200970911761e-40	1.69775920043987e-38	80.5014111574934
RFC4	-2.59671	6.97558753846154	-17.9632	4.53665205264632e-40	1.83672768837983e-38	80.4200360974239
FOXN3	2.02348581953874	6.34009347435897	17.9596196393862	4.63363100582542e-40	1.870907001512e-38	80.3988904231527
NEB	8.30212216824977	5.83528220512821	17.9439077993916	5.08681724467268e-40	2.04833757103725e-38	80.3056045958518
POPDC2	2.27780401085487	4.56050348717949	17.9040502857661	6.44619583352289e-40	2.58872969605546e-38	80.0688325386017
ACO2	2.06439964789696	8.6204540448718	17.8986014211539	6.65841881154474e-40	2.66676832992487e-38	80.0364497125078
PHKA1	3.25662587109911	4.64927174358974	17.8918818596202	6.92981072910527e-40	2.76802278962304e-38	79.9965104341573
UQCR10	1.84101331343291	9.13413326923077	17.8804563689994	7.41699069451586e-40	2.95469904699443e-38	79.9285885917325
ANP32B	-2.35698	8.28096844230769	-17.8749	7.66679408842676e-40	3.04606840329254e-38	79.8954727698831
IL15	2.4949695719132	3.42786892948718	17.8672452766256	8.02330824062898e-40	3.17923589034923e-38	79.8500332901692
UBE2B	1.82547074491189	8.38734034615385	17.8499745433309	8.89157624190838e-40	3.51394149676905e-38	79.7473088458971
PWP1	-1.98095	8.62324141025641	-17.8436	9.23334143173215e-40	3.63935328019517e-38	79.7096028855614
FYN	-2.69145	7.65076486538462	-17.7172	1.96124419445603e-39	7.7099148425331e-38	78.956477727424
BUD31	-2.05265	7.21994478846154	-17.709	2.05963729296061e-39	8.07540421784739e-38	78.9075413513232
NDUFB10	2.28662440298515	8.75837126923077	17.6828592944372	2.40736128810745e-39	9.41398315787741e-38	78.751586313165
ZDHHC20	-2.71081	7.92472569871795	-17.6754	2.51697560206995e-39	9.81686374220947e-38	78.7070728249971
ADNP	-1.98997	8.3671	-17.6532	2.87423589714564e-39	1.11810027758676e-37	78.5743837800915
UMPS	-1.99902	6.48813996794872	-17.6526	2.88465891766904e-39	1.11923263579039e-37	78.5707650665073
BCO2	2.10000750881958	4.36871048717949	17.6305293153841	3.29059074001494e-39	1.27341588144111e-37	78.4391443904866
ZNF136	-1.97335	6.35162487179487	-17.626	3.38038315714003e-39	1.30477535384014e-37	78.4122305973376
BCL11B	-5.21372	8.23590042948718	-17.6121	3.67379444231609e-39	1.41436339524722e-37	78.3290199441218
SUCO	-2.62011	6.22431957051282	-17.6096	3.72831937272577e-39	1.4316554209856e-37	78.3142919116153
DHX33	-2.35304	7.43401312820513	-17.6062	3.80614213332056e-39	1.45778179034301e-37	78.2936396675136
AGO3	-2.715	7.12783697435897	-17.6023	3.89469123098385e-39	1.48787191411355e-37	78.270648406649
GAMT	1.97177949253739	6.55655647435897	17.5902837637485	4.18555211650702e-39	1.59489874638972e-37	78.1986462580895
ALKBH5	2.12068297286303	6.81758588461538	17.5886235144369	4.22731401195507e-39	1.60670284347241e-37	78.1887211239949
SLC47A1	2.59228054884674	4.73099	17.5881817126069	4.23849733448587e-39	1.60685424393142e-37	78.1860799375307
ENPP5	2.34136180868389	3.19023442307692	17.5865458009071	4.28016616277585e-39	1.6185328847512e-37	78.1762999164687
EEF1A2	5.16177678561746	6.72520073076923	17.5665691199357	4.82340371159522e-39	1.81933903541917e-37	78.0568487585902
DEPTOR	3.57305658208962	6.54496151282051	17.5648661763275	4.87279573596407e-39	1.8333278704578e-37	78.046663909661
KLHL18	2.19736065264593	5.40512326923077	17.5612468328249	4.97946245200097e-39	1.86874083305699e-37	78.0250165197079
UBP1	-1.94681	7.76371939102564	-17.5556	5.14992948538879e-39	1.92785928147758e-37	77.9913658852438
PPP1R12A	-2.75104	7.48255055769231	-17.5544	5.18894288445919e-39	1.93759548961297e-37	77.9838212586738
RPUSD4	1.56462055766628	6.93000792307692	17.5294535992681	6.02308588251429e-39	2.24344891408951e-37	77.834798025813
VGLL4	-1.92232	7.31883175641026	-17.5244	6.2089985286664e-39	2.30692940345638e-37	77.804407675165
CDK1	-4.00138	6.21514207692308	-17.5063	6.91906109104059e-39	2.56435550237348e-37	77.6961612936867
SSR4	-2.15786	9.04006196794872	-17.4957	7.37293897999747e-39	2.72579200652562e-37	77.6326450668335
CFL1	-2.51612	9.46910998717949	-17.4862	7.80553168534816e-39	2.87857961831689e-37	77.5756468922721
DNAJB6	2.65865776594308	6.48603996794872	17.4838724718495	7.91367248431275e-39	2.91125447762409e-37	77.5618919828594
COL4A3	2.15506747625513	3.99286470512821	17.4777124059177	8.21123375195222e-39	3.01328009040237e-37	77.5249925091894
ZNF12	-2.45663	6.63898601282051	-17.4738	8.40448742797312e-39	3.07662059433345e-37	77.5017373359138
COX7B	1.8152340108549	9.05109375641026	17.4608535638015	9.08425914154069e-39	3.31731316053468e-37	77.4239848493037
SLC19A2	3.6775840502036	5.83140796153846	17.4595819946419	9.15376537608722e-39	3.33452201316194e-37	77.4163651337894
ACHE	2.05703858616015	4.34490287179487	17.4544199664595	9.44145277131851e-39	3.43093182536279e-37	77.3854305167422
LGI1	1.53808204477615	3.17467146153846	17.4372473491834	1.04654031014793e-38	3.79377228245597e-37	77.2824986926288
TSPYL4	-2.35451	7.04492961538462	-17.4271	1.11228814981723e-38	4.01803554359578e-37	77.2215889150634
PRRC1	-2.1069	7.60520452564103	-17.4269	1.11379869756699e-38	4.01803554359578e-37	77.2202322223225
RRM2	-4.87248	7.56060707692308	-17.4123	1.21571200175583e-38	4.37509495511114e-37	77.132707207519
ASB10	1.61993479308011	5.53911568589744	17.4000468870141	1.30819840387822e-38	4.69658988418835e-37	77.0594101556977
ZFYVE16	-3.34764	6.64724558333333	-17.3989	1.31708448210939e-38	4.7171254084009e-37	77.0526427314098
PTP4A3	2.93906269810048	6.76079477564103	17.3909088110231	1.38194573648603e-38	4.93755624170393e-37	77.0045866102772
ARPP19	2.59077101356858	6.53765003846154	17.3852215346196	1.42993486034789e-38	5.09679413500556e-37	76.9704614053929
DCUN1D2	1.57554729104483	6.05003577564103	17.3614854922058	1.64894681181217e-38	5.86340299503331e-37	76.8280006169955
EHMT2	-2.14033	6.72252049358974	-17.359	1.67396445241548e-38	5.9381896134615e-37	76.812947669364
CLTC	-1.9717	9.91087298076923	-17.3584	1.67997435270693e-38	5.94535341590987e-37	76.8093650698944
TCEAL8	-2.42461	6.45795358974359	-17.3558	1.70610383273305e-38	6.02351682556627e-37	76.7939364178377
KAT2B	3.5135078758481	5.08827650641026	17.3545108034564	1.71948288080513e-38	6.05640081350252e-37	76.7861277322518
WWP1	2.50792997896884	5.25294004487179	17.3534930148752	1.7300259625336e-38	6.07916434334625e-37	76.7800169461421
ACTN3	4.43788163839897	4.75501323717949	17.3451098407508	1.81936935144398e-38	6.37806681580324e-37	76.7296802187787
GBE1	3.15399400407061	6.34508629487179	17.3220205616664	2.09010725958081e-38	7.30997841795644e-37	76.5910012761907
TOB1	2.78243232971514	7.54430806410256	17.319367736737	2.1236957971978e-38	7.41005706848946e-37	76.5750641596015
ESRRG	2.67604934192678	3.62888864102564	17.2989619312179	2.40083073792017e-38	8.35747130006368e-37	76.4524486986226
PPP3CB	2.01297502035286	8.50785443589744	17.2980298861805	2.41432155577171e-38	8.38484309077918e-37	76.4468471010851
ASB11	2.43612543012216	3.42086203846154	17.285127256732	2.60908420398622e-38	9.04017338492806e-37	76.3693
CD300LG	2.19276745997291	3.99833429487179	17.2771146274287	2.73788784128199e-38	9.46445265597687e-37	76.3211215284677
SUCLG2	2.64635831546817	6.43484519871795	17.2735387760051	2.79740996771052e-38	9.64782664558309e-37	76.2996216770913
MAPK12	1.79918373948445	6.05772384615385	17.270075719678	2.85629149793587e-38	9.82814942904077e-37	76.2787986914847
TRIM7	1.90573680257806	4.29635072435897	17.266743109553	2.91412858821184e-38	1.00040557225272e-36	76.2587588424647
ERLIN1	-1.9969	7.28366744230769	-17.263	2.9812905656688e-38	1.02110915259539e-36	76.2359812258731
STIM1	1.4672439857531	4.71950308333333	17.2437430278734	3.34663941082862e-38	1.14361423353063e-36	76.1204207262492
COX5A	1.72671457666223	9.71281008974359	17.2427530045346	3.36663826151029e-38	1.1478156397767e-36	76.1144647736805
EBPL	-2.78387	7.85165304487179	-17.2417	3.38844052425283e-38	1.1526113098366e-36	76.1080119155025
USP13	2.83553598778841	7.53843097435897	17.2363232893926	3.4994705135715e-38	1.18766768067658e-36	76.0757812203383
PCBD2	1.66964272523749	4.96273680128205	17.221631733367	3.82305185674757e-38	1.29453749122005e-36	75.9873746746241
IRF3	-1.67698	7.06427848076923	-17.1986	4.39234132447223e-38	1.48393409055129e-36	75.8486099567883
DAPK1	-4.58739	8.86288443589744	-17.1919	4.57152923480868e-38	1.54097769387816e-36	75.808638698815
CENPU	-3.88153	6.72087588461538	-17.1679	5.2855728928414e-38	1.77764673883621e-36	75.663556928757
SEC61A1	-1.82515	8.39199987179487	-17.1608	5.51585830451995e-38	1.84677182936044e-36	75.6209258825269
CHD3	-2.79366	7.67440739102564	-17.1608	5.51589679888177e-38	1.84677182936044e-36	75.6209189061914
PRTFDC1	-3.60193	6.49292181410256	-17.1564	5.66408993753005e-38	1.89213623271884e-36	75.5944163987035
FYCO1	1.64258572184537	5.87754934615385	17.1546358486786	5.72380307734652e-38	1.90780630982966e-36	75.5839329288245
PTPN13	-5.25824	8.11193774358974	-17.1227	6.9387035708405e-38	2.30758358263287e-36	75.3915207580427
CHSY1	-2.55617	7.65363961538462	-17.1213	6.9988097856296e-38	2.32238901995758e-36	75.3828987317087
AMHR2	1.42089190230669	4.75268074358974	17.1177616924697	7.14898425831652e-38	2.36694925477017e-36	75.361676252276
GNB1	-2.42159	8.54158273076923	-17.0947	8.21728866399764e-38	2.71462048347895e-36	75.2224570052212
RFX5	-1.64893	7.23383089102564	-17.0937	8.26582259731406e-38	2.72461263003058e-36	75.2165702163849
MYD88	-1.71399	7.58131767948718	-17.0544	1.0479857054646e-37	3.4467856568912e-36	74.9793320238535
MEA1	-1.79959	8.22267437820513	-16.9895	1.55105575800406e-37	5.09012769570538e-36	74.5874137635105
ANKRD13A	-2.06716	7.61034291666667	-16.9827	1.61651974059279e-37	5.29330277254768e-36	74.5460898492678
RCSD1	3.21071380122123	5.2112658525641	16.9731253905677	1.7123868685475e-37	5.59492367423009e-36	74.4884992176675
MYL1	8.08961834328368	5.71302926923077	16.963018046089	1.82032053266729e-37	5.93456359216847e-36	74.4273983416628
MFHAS1	-2.75335	6.44601283974359	-16.9396	2.09761396817151e-37	6.82365731698414e-36	74.2856653197439
UQCRFS1	2.19960382021718	8.66308367307692	16.9107760281596	2.49707231211504e-37	8.10542056169977e-36	74.1114149924332
BAZ2A	-1.62809	7.3639724551282	-16.9066	2.56111732717809e-37	8.2952363168753e-36	74.0861003086095
SERP1	-2.10375	7.59327049358974	-16.8903	2.82615317520026e-37	9.13380827707347e-36	73.9876663467656
METTL14	-2.01305	6.63296872435897	-16.8842	2.93226787112129e-37	9.45624653935846e-36	73.9508213170164
SHISA5	-1.66021	8.09871560897436	-16.8784	3.03802745174345e-37	9.77614924482197e-36	73.9154031109867
PRPS2	-2.14719	5.86730073717949	-16.8683	3.2294247996116e-37	1.03696551916839e-35	73.8543318877407
BTBD1	2.14956345318868	8.23587297435897	16.8571384704176	3.45550148820348e-37	1.10717240156438e-35	73.7866954448142
CLCN1	1.81731604409775	4.82174557051282	16.8313957934391	4.03893647012913e-37	1.29133292850759e-35	73.6307446035364
KPNB1	-1.65513	9.42876830769231	-16.8249	4.20002145101517e-37	1.339959734447e-35	73.5916522643486
FLII	1.56713641248312	7.50177014102564	16.8195131937363	4.34062927462296e-37	1.38185973424375e-35	73.5587359732458
BNIP3L	-3.21533	9.00047792948718	-16.8167	4.41577970178717e-37	1.40278681827137e-35	73.5415778842513
CA14	1.58780426594306	4.25844216666667	16.8018322253854	4.83188599717296e-37	1.53170786110383e-35	73.4515622951753
ZNF326	-2.52941	7.28630319871795	-16.7974	4.96240623814894e-37	1.56974289898474e-35	73.4249193612787
KPNA1	1.75012421981009	6.5644293974359	16.7889433440141	5.22479515613878e-37	1.64924201337525e-35	73.3734157441615
QKI	2.55421531614661	6.16657421794872	16.7864514718906	5.30437665707726e-37	1.67082257534448e-35	73.358305312934
SLC35B3	-2.82939	6.99488808974359	-16.7833	5.40554269146936e-37	1.69909663629118e-35	73.3394205334682
ENO1	-2.63194	10.2504291538462	-16.7686	5.91137840052938e-37	1.85418161662078e-35	73.2500034506768
PALMD	3.92509312415203	5.39106246794872	16.7574679571145	6.32433447732089e-37	1.97954326423538e-35	73.1825058310116
CBX5	-2.47167	7.3778871474359	-16.7557	6.39434037659464e-37	1.99725948156988e-35	73.1715019576278
RPS19	-2.3823	10.3549191987179	-16.7547	6.43106118820381e-37	2.00452679169558e-35	73.1657780737994
CFAP36	-2.63094	6.58810487820513	-16.7455	6.80277259615256e-37	2.11596052004336e-35	73.1096109202652
PRKCSH	-1.92248	8.08842448076923	-16.7432	6.89677107152844e-37	2.13747948214444e-35	73.0958936070759
ZNF83	-3.20807	6.49875557051282	-16.7431	6.90064857313562e-37	2.13747948214444e-35	73.0953317814186
COPB1	-1.81132	9.21865620512821	-16.7358	7.21276055783409e-37	2.2295211525139e-35	73.0511140456853
IFT80	-2.65353	6.41969473076923	-16.7343	7.28116742789689e-37	2.24600649085374e-35	73.0416785723165
ERAP1	2.05929078561742	4.57015415384615	16.7330759247422	7.33372347037802e-37	2.25754433853641e-35	73.0344894529231
TULP3	-2.16936	7.23374267307692	-16.728	7.56281102960658e-37	2.32326436144553e-35	73.0037428587902
ENSA	-2.01382	7.12048116025641	-16.7138	8.2436476630868e-37	2.52720383811379e-35	72.9175794369975
CFDP1	-1.92672	7.28641007692308	-16.7037	8.76367863142392e-37	2.68110981374918e-35	72.8564326748796
SLC35A5	-2.45631	6.61340282051282	-16.7015	8.88327632002512e-37	2.71212979286997e-35	72.8428837729754
ATP1A1	-4.28569	10.6551090064103	-16.6965	9.15968155130037e-37	2.79079949760377e-35	72.812255911999
RILP	1.43599722116695	6.66068702564103	16.6856608040955	9.78161919901953e-37	2.97421111114678e-35	72.746590485899
MID2	1.86703212483045	5.27337764102564	16.6838627578089	9.88908621669483e-37	3.0007636566708e-35	72.7356684731768
PNMA1	-3.0276	7.37354	-16.6749	1.04429281936383e-36	3.1623818527849e-35	72.6811986959763
MDH2	1.83867670895531	9.6234648525641	16.6694344566214	1.07954462755902e-36	3.26250211075088e-35	72.6480136708284
PCNA	-2.61181	8.16271561538461	-16.6592	1.14895015179172e-36	3.46522435456372e-35	72.5857314003015
NPHS2	1.70724952170968	3.96129139102564	16.6437299421808	1.26215361611997e-36	3.79895489425685e-35	72.4918015147297
METTL8	-2.34394	6.3625471025641	-16.6346	1.33397142464928e-36	4.00702424513097e-35	72.4364847246549
ARHGEF18	-1.67774	6.52458519871795	-16.6289	1.3816305539388e-36	4.14183372698876e-35	72.4013963207836
EIF3D	-2.28357	9.38137446153846	-16.6224	1.43708383855233e-36	4.29942010252834e-35	72.3620620777889
MIB1	-2.51413	7.21865659615385	-16.5969	1.67832751427309e-36	5.01110253209515e-35	72.2069490929164
AIMP2	1.65801117096343	7.70174837179487	16.5732458842907	1.9380809933435e-36	5.77509374396495e-35	72.0631130344466
ATP13A1	-1.92155	6.97946732051282	-16.5697	1.98029792989147e-36	5.88911354440179e-35	72.041573745197
TIMP1	-4.59038	10.4259086025641	-16.5692	1.98656849648807e-36	5.89599283449716e-35	72.0384136971492
B4GALNT1	1.4246300379919	4.28681587179487	16.5489241956969	2.24747351794935e-36	6.65707911410088e-35	71.915071650044
LRRFIP2	1.79287468995935	6.17929033974359	16.5325497016865	2.48321413889975e-36	7.34075544751337e-35	71.8153701201065
HADHB	1.98398625101772	8.85916	16.5295924598405	2.52836028696631e-36	7.45941384465566e-35	71.7973611333628
LOXL4	1.3133574857531	4.18403664102564	16.5275233748167	2.56043605586119e-36	7.53911794392803e-35	71.784760320419
SAR1B	2.42539128833113	6.33123739102564	16.5242048079808	2.61273602102606e-36	7.67793964048663e-35	71.7645492246897
CDC20	-3.36043	6.54942832051282	-16.5205	2.67232013611247e-36	7.83757828896451e-35	71.7420104870299
COL1A1	-4.8992	10.4650255769231	-16.5146	2.77005418400334e-36	8.10825879910917e-35	71.7061072112198
SMIM15	-2.47938	7.10189859615385	-16.51	2.84862148891029e-36	8.32188462024989e-35	71.6781518135246
AMFR	2.60298909158758	5.57131	16.5056813881291	2.9249675992315e-36	8.52819809411939e-35	71.6517158304225
TDG	-2.315	7.03281928846154	-16.503	2.97334533357475e-36	8.65231877440043e-35	71.6353191372387
IP6K2	-1.79337	6.95730164102564	-16.4915	3.18901051640364e-36	9.26180656606196e-35	71.5653286695179
IMPA2	2.74177235753059	6.10667780128205	16.4758675694736	3.5080030564708e-36	1.01684314276962e-34	71.4700369388492
LGALS8	-2.31031	6.43086063461538	-16.4755	3.51681253182437e-36	1.01741727983789e-34	71.4675300113583
LEPROTL1	-2.63116	7.87366216666667	-16.464	3.77069711309371e-36	1.08875225364308e-34	71.3978579099928
DHX15	-1.74551	9.21253062179487	-16.4499	4.11117974833688e-36	1.18476725474799e-34	71.3114486005182
DEXI	1.67708357530536	6.63242025641026	16.4374132279145	4.43540704241255e-36	1.27573609121438e-34	71.2355752857477
CD81	-2.00591	9.46351623717949	-16.4276	4.70810332721708e-36	1.35156130004253e-34	71.1759380031295
CNBP	1.64897733446413	9.95691766025641	16.4186125611215	4.9746618825871e-36	1.42533629593587e-34	71.1208921079839
WDR45B	-1.43692	7.93087121153846	-16.4045	5.42131699536627e-36	1.55033017109332e-34	71.0349521117313
LSM7	-1.71678	7.72600134615385	-16.3971	5.67284177426803e-36	1.61915075852144e-34	70.9896226183988
EIF4E3	2.03881160922663	3.92098592307692	16.3918375723376	5.85808092773702e-36	1.66882500463392e-34	70.9575063131755
FANCG	-1.87477	6.33488773076923	-16.3859	6.07304740989355e-36	1.72676208702298e-34	70.9214853574232
TMEM266	1.60580360447765	4.01050587820513	16.3841794118933	6.13855340230617e-36	1.74206299316113e-34	70.9107619881571
SNX19	1.80403510990507	4.94212746153846	16.3713669943459	6.63822914483561e-36	1.88028471537844e-34	70.832544053379
ARMCX6	-2.50669	8.28354733333333	-16.3688	6.74144523533416e-36	1.90589739205396e-34	70.8171225104426
NANOS1	2.6898902822253	4.67958762820513	16.3678784100911	6.781211177499e-36	1.91350881313556e-34	70.8112439943441
TAL2	1.83007602849393	3.82454402564103	16.3587829843526	7.16868333125142e-36	2.01902103879612e-34	70.7557049950679
POLR2G	-1.51242	8.1229641025641	-16.355	7.33840720065877e-36	2.06292318646443e-34	70.7323166981096
TUBA1C	-2.41105	10.020767275641	-16.3516	7.49117122791732e-36	2.10190132061658e-34	70.711723513288
AR	1.82358421302583	4.47014969230769	16.350944816897	7.52035907316966e-36	2.10612462088637e-34	70.7078367034102
RRAGD	3.56863505359572	5.68012458333333	16.3352	8.27815957115261e-36	2.31400186586497e-34	70.611877445803
PLCL1	2.50816800746273	4.02435649358974	16.3320103861236	8.44293300751196e-36	2.35564155203971e-34	70.5921781494709
SF3B4	-1.6962	7.20614623717949	-16.323	8.9193085546747e-36	2.48390239544109e-34	70.5373168307934
TMCC1	1.62296381071917	5.69940851923077	16.3170012107094	9.25423946072639e-36	2.57236779338363e-34	70.5004719155469
GTF2E2	-2.25849	6.60924271153846	-16.3165	9.28479649104399e-36	2.57605554785967e-34	70.4971770554481
ERICH6	1.47978061194033	3.5420683974359	16.3085993493622	9.74205875196073e-36	2.69789838932087e-34	70.4491269678493
ARL13B	-2.222	5.96455373076923	-16.3082	9.76709761206497e-36	2.69981423603258e-34	70.4465613726477
LMO7	3.00121084735419	4.43456910897436	16.2947833544311	1.06009249293959e-35	2.92487371339018e-34	70.3646807290448
PRMT2	-1.64927	6.8934401474359	-16.2929	1.07236917006065e-35	2.95327694357369e-34	70.3531723301142
MT1X	3.47338192944377	6.38180225641026	16.2776831068558	1.17698352873299e-35	3.23540177022007e-34	70.2601350742373
SUCLA2	2.32324226933521	7.60932800641026	16.267933235778	1.24932760828776e-35	3.42794328469233e-34	70.2005148190193
CALCOCO2	1.69660179511539	5.10562683333333	16.2486872309469	1.4054836430786e-35	3.84931999967426e-34	70.0827992330707
GLG1	-2.8264	10.3603078076923	-16.2443	1.44399383795123e-35	3.94753471406154e-34	70.0557818632785
VPS13A	2.16370949796477	4.98076138461538	16.2407631875605	1.47533207062047e-35	4.02581914288909e-34	70.0343226217248
STAT6	-2.29582	8.44377985897436	-16.2371	1.50854624261785e-35	4.10892695955454e-34	70.0120707938147
CRYZL1	-2.35809	6.67475966666667	-16.2226	1.64849849462076e-35	4.4819304874735e-34	69.9233983933111
ZNF84	-2.40457	6.85202255769231	-16.2049	1.83723997996712e-35	4.98598150483243e-34	69.8150554564658
EGLN1	1.86076120013574	5.8499	16.2031540282879	1.85737556367464e-35	5.03146154967063e-34	69.8041611042957
MSH6	-2.35188	7.59490923717949	-16.1967	1.93242849300136e-35	5.22527261655667e-34	69.7645689235262
ALMS1	-2.39536	6.40085932051282	-16.18	2.14035784120096e-35	5.77702744131398e-34	69.6624273475414
RNF145	-2.43848	7.90587703205128	-16.1778	2.16957562777204e-35	5.84529968863936e-34	69.6488759796967
CLPTM1L	-2.252	7.51979571794872	-16.1672	2.31531075992748e-35	6.22449249145635e-34	69.5838982013005
DNAJA1	-2.23652	7.98860053846154	-16.1669	2.31867463102106e-35	6.22449249145635e-34	69.5824471480357
LPCAT1	-2.76554	7.27074647435897	-16.1543	2.50604455952734e-35	6.71538811014349e-34	69.5047787597074
CYSTM1	2.36897310922667	7.70453466025641	16.1396018368342	2.74177064871755e-35	7.33386730614771e-34	69.4149287548835
USP38	1.92170686295799	6.6559358974359	16.1354346986328	2.81272306292018e-35	7.51017220689028e-34	69.3893933916648
CKAP4	-2.44852	8.01210466666667	-16.1127	3.23436751205685e-35	8.62054410771647e-34	69.2497888274501
NISCH	-1.58216	8.3894183974359	-16.1053	3.38289927276058e-35	9.00032433301069e-34	69.2049136121747
BCAP31	-1.83635	8.27496390384615	-16.0889	3.74188582419431e-35	9.92665652989672e-34	69.1041123300044
MTCH1	-1.51731	9.10710826923077	-16.0888	3.74439960386735e-35	9.92665652989672e-34	69.1034411303176
UNC119B	-1.87486	6.87978479487179	-16.0847	3.83961963790267e-35	1.01610111874089e-33	69.0783429394499
WEE1	-2.09053	6.80895594871795	-16.0735	4.11323760974677e-35	1.08658026857477e-33	69.0095438325483
IVNS1ABP	-2.96401	8.46379197435897	-16.0719	4.15219925928179e-35	1.09493127015999e-33	69.0001213786916
USP1	-2.64808	7.23410474358974	-16.0713	4.1681891721685e-35	1.09720583880103e-33	68.9962799550741
OR4D2	1.48336503731347	3.69457846794872	16.060620644782	4.45098557040631e-35	1.16958084679865e-33	68.9306725741326
USP11	-1.9238	8.73368119871795	-16.0529	4.66600539877397e-35	1.22198890996918e-33	68.8835211084158
ERP29	-1.69112	8.03869329487179	-16.0529	4.66683461824595e-35	1.22198890996918e-33	68.8833435084207
NACA	-1.83461	10.8026231282051	-16.037	5.14665065849442e-35	1.34526224843699e-33	68.7855332554139
RNF44	-1.73252	6.89123141025641	-16.0183	5.77158142136162e-35	1.50596832919206e-33	68.6709979925767
BAG3	2.55036169267307	7.49952460897436	15.9724676051663	7.64923387560896e-35	1.9924114600122e-33	68.3894998253448
WASF2	-1.62465	7.35461687820513	-15.9639	8.06186522127097e-35	2.09622565325857e-33	68.3369907896142
NPY6R	2.14348528629584	4.17416178205128	15.960204800379	8.24813464918841e-35	2.1409226156491e-33	68.3141619220949
RFXANK	-1.73507	7.5103401025641	-15.9533	8.60573834881452e-35	2.22985905493891e-33	68.2717444510287
AP2M1	-1.78501	8.74964944230769	-15.9411	9.27879105402581e-35	2.40008173461685e-33	68.1964863956876
MAGED2	-2.05763	8.07057847435897	-15.9337	9.70953243192662e-35	2.50714599139124e-33	68.1511361419672
SLC22A2	1.34182654477615	3.56863040384615	15.9208820615566	1.05045071867634e-34	2.70772755321086e-33	68.0724861940029
EIF6	-1.72273	7.55670742948718	-15.9121	1.10868448002912e-34	2.85289983902484e-33	68.0185632810179
SSR2	-1.98849	9.55856237179487	-15.8973	1.21466612579407e-34	3.12022596693204e-33	67.9273224707714
LMNTD1	1.54005989009502	3.93354617948718	15.8861312640604	1.30087822707047e-34	3.33593540535678e-33	67.858793108745
SOD2	3.23469721099057	6.41650067307692	15.8779858850101	1.36775919142587e-34	3.50141652801616e-33	67.8086890195724
DHRS11	1.33324696743559	4.40559285897436	15.8734194937059	1.40675018132572e-34	3.59505505172761e-33	67.7805975003023
DNASE1L1	2.13104310786981	6.23468933974359	15.8500402221582	1.62453745008298e-34	4.14451771725792e-33	67.6367437080789
MSANTD2	-2.19722	6.91799	-15.8364	1.76656232171255e-34	4.49914735575988e-33	67.5529824970298
ITGB3BP	-2.58692	6.87907774358974	-15.8358	1.77368048687957e-34	4.50956750409876e-33	67.5489636655712
ETNK1	-2.89987	6.30673441025641	-15.8278	1.86289431999438e-34	4.72832410112372e-33	67.4999191400847
GTF2H1	-1.92994	7.13853321153846	-15.8243	1.90406067845432e-34	4.82459184494743e-33	67.4780751293217
CDK13	-2.59822	8.27732215384615	-15.8068	2.11992541909831e-34	5.36243952786855e-33	67.3707493006853
VPS4B	-2.21198	7.58161476282051	-15.7999	2.21239256618844e-34	5.58685370231213e-33	67.3280821522393
ARMC10	-1.77855	5.93032327564103	-15.7969	2.2540211801649e-34	5.68234544217882e-33	67.3094524660537
ZEB2	-2.8412	7.37672386538462	-15.7899	2.3529347725712e-34	5.92168499603687e-33	67.266531641161
LLGL1	1.64017170895528	5.84789055769231	15.7630580586993	2.77648840681711e-34	6.9758685958125e-33	67.1011118978769
CNPY3	-1.67089	6.00512479487179	-15.7492	3.02510908545273e-34	7.58772731719868e-33	67.0154059708327
MCM6	-2.39236	7.83728530769231	-15.7441	3.1205972113648e-34	7.81408031128137e-33	66.9843484656475
PCED1A	-1.91418	7.06457905128205	-15.7421	3.16009211430549e-34	7.89970006896602e-33	66.9717796863138
ZFP36L1	-2.44815	9.02171567948718	-15.737	3.26019051028942e-34	8.13627779108912e-33	66.940615098182
FNDC5	3.88126669335149	5.60594938461538	15.7346517285221	3.30807749007753e-34	8.2419810241915e-33	66.926042832716
PHKB	2.12739336635013	6.56683319230769	15.7341855727667	3.31760307810249e-34	8.25191456772104e-33	66.9231693126624
ZNF266	-2.00022	7.21924549358974	-15.7324	3.35418657758702e-34	8.32900430324484e-33	66.9122095851651
C5orf15	-2.01455	7.76186492307692	-15.7297	3.41035018787775e-34	8.45437727939943e-33	66.8956145117569
LYRM4	-2.33746	6.55713398717949	-15.7195	3.63306949868284e-34	8.99154525928167e-33	66.8323921658547
TMPO	-2.9339	7.12486569230769	-15.7191	3.64222960401095e-34	8.99926681097168e-33	66.8298756439717
WIPI1	3.26764707937591	5.15323976282051	15.711937646909	3.80568239967787e-34	9.3875599458279e-33	66.7860045987558
NDUFS3	1.49268605834471	8.53358485897436	15.7024900796639	4.03413895501166e-34	9.93465062656508e-33	66.7277446779747
ADD3	-2.63704	8.27555270512821	-15.6913	4.32129555911685e-34	1.06242545437759e-32	66.6590269029448
TCEAL9	-2.58342	7.46058237820513	-15.6865	4.45161703518582e-34	1.09266296881769e-32	66.6293340832828
SKP2	-3.12623	7.75108990384615	-15.675	4.78157262970909e-34	1.17172122713875e-32	66.5578786845632
SERPINH1	-2.45047	8.04736184615385	-15.666	5.05401295299352e-34	1.23644891603695e-32	66.5025019445206
PPM1A	1.3195305298508	7.28247160897436	15.6655684680375	5.06674464662314e-34	1.23753161459079e-32	66.4999876396458
ROGDI	1.73687133378566	5.25236492307692	15.6607858670486	5.2185981622085e-34	1.27253509032315e-32	66.4704767786585
NXPE3	2.2018434233379	4.75029382051282	15.6579886643553	5.30951842881003e-34	1.29259011553661e-32	66.4532158323833
G2E3	-2.31293	6.02722361538462	-15.6574	5.32915024441914e-34	1.29525300965091e-32	66.4495276086193
WDR11	-2.01473	6.53451846794872	-15.6503	5.56735923019436e-34	1.35094601255156e-32	66.4058274449731
WASF1	-4.37406	8.02707337179487	-15.6274	6.41519179939489e-34	1.55414540844202e-32	66.2641735733678
ALG2	-1.83899	7.24475167307692	-15.6222	6.6222301885625e-34	1.60169817499014e-32	66.2324315000924
RNF144B	3.3029877924017	5.76300776923077	15.6197080310638	6.72577614754167e-34	1.62410597766975e-32	66.2169267554132
SEC14L5	1.20332686024427	4.13207721794872	15.6193238926637	6.74175764144656e-34	1.62533085922188e-32	66.2145550077339
MEN1	-1.61386	6.81953121153846	-15.6181	6.79461521197901e-34	1.63542765821123e-32	66.206750491692
RAP1GDS1	-2.14517	6.41841453205128	-15.5936	7.90502863507572e-34	1.89962938119344e-32	66.0554837948899
PRKCB	-6.01007	8.39705012179487	-15.5929	7.93961991496307e-34	1.90486951872842e-32	66.0511204406037
DNAJA4	1.90668327544102	4.29430841025641	15.5785845484281	8.67196034844395e-34	2.07722728667952e-32	65.9629509140055
SRPK3	2.33816334803263	5.70436595512821	15.576126295287	8.80475376939921e-34	2.10565050417783e-32	65.9477643701739
ZNF738	-2.43879	5.78344938461538	-15.5753	8.85060301210865e-34	2.11322330572767e-32	65.9425740965499
LAMB1	-3.53895	7.87559737820513	-15.5601	9.71909912735589e-34	2.31687772637561e-32	65.8490308327456
PPP1R14C	2.67273434871104	4.87123458974359	15.5580560201414	9.84553528804084e-34	2.34326885393803e-32	65.8361145614852
ZNF431	-2.52572	6.0207671025641	-15.5497	1.03670693720228e-33	2.46346039192612e-32	65.784533803498
BASP1	-3.48843	8.23709737179487	-15.544	1.07399007382991e-33	2.54692714796856e-32	65.7492267283438
GSS	-1.83854	7.58572	-15.5438	1.07525147732883e-33	2.54692714796856e-32	65.7480537270158
CYB5R1	1.54072877883315	4.69971416666667	15.5330507113546	1.14922067359602e-33	2.71781568506462e-32	65.6815703550475
LSM10	1.52985501560387	7.08436631410256	15.5296959635767	1.17331880269512e-33	2.77040837422419e-32	65.6608324975517
TOPBP1	-2.04572	7.01073183333333	-15.5286	1.18096133625552e-33	2.78404160583403e-32	65.6543445319006
HINT3	2.0019059464044	5.23974103205128	15.5121284285552	1.30803208658568e-33	3.07873144676779e-32	65.5522208929665
ADCY2	3.64166333107198	5.78702225641026	15.509777662758	1.32719750946418e-33	3.11891414724081e-32	65.5376852883209
PLAA	1.10511077951158	4.58355690384615	15.5073343127612	1.34741610675747e-33	3.16144135032749e-32	65.5225767156599
PATZ1	-1.72017	6.68138116025641	-15.4981	1.42635528947575e-33	3.34139425438666e-32	65.4656830778702
MIS18BP1	-2.24729	5.56811036538462	-15.4883	1.51612757541973e-33	3.54612005434515e-32	65.4046891809301
YBX3	2.96179388466768	10.1459342692308	15.4760020123558	1.63577141957507e-33	3.81996212856567e-32	65.328787986272
MBNL1	1.89774852035284	5.6344195448718	15.4558593818649	1.85304016428709e-33	4.32057048634011e-32	65.204163936472
TBC1D8	1.97682046540034	6.58648008974359	15.449535863451	1.92704307355207e-33	4.48609605513318e-32	65.1650329364966
CPB1	1.25985538534603	3.59008434615385	15.4410178663841	2.03143154001463e-33	4.72173143754728e-32	65.1123169404854
ALS2CL	1.41333348168256	6.27005555128205	15.4351536105745	2.10657417771688e-33	4.88876147567037e-32	65.0760209028983
EPB41L4A-AS1	-3.20566	8.08728407051282	-15.4294	2.18285561460214e-33	5.05791070014887e-32	65.040475744403
ERF	-1.63119	6.76171995512821	-15.4204	2.3086668858183e-33	5.34112234965944e-32	64.9844801331945
RGL1	-3.21493	8.64020519230769	-15.4116	2.43762229363905e-33	5.63071853533771e-32	64.9301669209479
BTAF1	-2.33022	7.28428257051282	-15.4026	2.57778980820735e-33	5.94527714434694e-32	64.8742985626284
SDHA	1.57813127747633	8.45556428846154	15.4016506920348	2.59251897321836e-33	5.97000621050702e-32	64.8686051295773
PRKG1	2.15458262822256	3.65797585897436	15.3994792856615	2.62764007497641e-33	6.0415446723879e-32	64.8551588498722
PERM1	1.55945753120765	5.51300955769231	15.3932972895553	2.73026305954889e-33	6.26782578185192e-32	64.8168751821027
APTX	-1.62328	6.41499630769231	-15.3861	2.85545314118981e-33	6.54513790009031e-32	64.7720756437302
INTS3	-1.72065	8.45866319230769	-15.3839	2.89433189692677e-33	6.62406312324301e-32	64.7585618747592
PITX2	3.19000597421986	4.28748293589744	15.3723642529861	3.10853111666094e-33	7.10337501643119e-32	64.6872187567607
NDUFB3	1.55179217096343	7.37313726923077	15.3613881397377	3.32742808687554e-33	7.59193737616519e-32	64.6192200399039
OSBPL11	2.01247666146546	6.11722296794872	15.3562727991363	3.43465669971274e-33	7.82461011758718e-32	64.5875264010211
PLEKHA5	-3.08356	6.30431005769231	-15.3552	3.45703108237269e-33	7.86355818263676e-32	64.5810380818992
TRIM28	-2.11109	9.02234323717949	-15.3533	3.49895884728835e-33	7.94679693075445e-32	64.5689917996608
RAB9B	1.45363728697427	5.23050257051282	15.3452411630573	3.67783850238926e-33	8.34035248814271e-32	64.5191694095507
TCF25	-1.89596	8.35156257692308	-15.3434	3.72046892853553e-33	8.42420464532688e-32	64.5076535655718
CDK14	-2.73317	7.79663744871795	-15.3413	3.76813424375919e-33	8.51918544730927e-32	64.494932868276
FBXL18	1.36853116892815	6.36934513461538	15.3307476018127	4.0237583477778e-33	9.08332963993052e-32	64.429345943507
AP2A2	-1.93962	7.88786123717949	-15.324	4.19636202601613e-33	9.45863809767236e-32	64.3873761265815
KIAA0753	-1.66558	6.57434728205128	-15.3165	4.39442685033817e-33	9.89011565607075e-32	64.3412919668374
FZD1	-3.01474	7.46234909615385	-15.3145	4.44988275436341e-33	9.9998194807331e-32	64.3287608639308
TSEN34	-1.75042	6.85970599358974	-15.3013	4.82898439648405e-33	1.08353973679542e-31	64.2470647790639
MYH1	6.91710631750347	4.53283980769231	15.2916505284804	5.12836918166035e-33	1.1489860516926e-31	64.1869593284812
CRLF3	-1.82895	6.64371512820513	-15.265	6.05130616210738e-33	1.3528265462776e-31	64.0216006368794
USP28	1.80375168181823	5.24193373717949	15.264855138576	6.05634811978765e-33	1.3528265462776e-31	64.0207684287055
DYNLL2	1.56997739213033	7.20557394871795	15.2487877368939	6.69168251037017e-33	1.49250565452104e-31	63.9210877793039
ERI1	-2.12133	5.5660316025641	-15.2484	6.7069307722889e-33	1.49367057662679e-31	63.9188134614256
SDHB	1.81028550135693	7.57013726282051	15.2441508053902	6.88715930596541e-33	1.53151920148625e-31	63.8923169306288
PLOD3	-2.16187	7.89664854487179	-15.2438	6.90026356955021e-33	1.53214645190356e-31	63.8904175172375
PDZD7	1.37855018724563	4.19991628205128	15.2422	6.97214582651725e-33	1.5458035813881e-31	63.8800622002735
ACSL1	4.26207998032572	6.55294276282051	15.2360299723677	7.24339324760938e-33	1.60355595833777e-31	63.8419254087876
HMCN1	-5.41923	8.87346028205128	-15.2314	7.45545808098185e-33	1.6480544502752e-31	63.813091482338
SLC20A2	2.09342009023072	5.55770836538462	15.2266168531119	7.67948636527358e-33	1.69506173861053e-31	63.7835085328757
ACTL6A	-2.04608	6.57026505769231	-15.2225	7.87605235330101e-33	1.73587727828154e-31	63.7582543373027
DHX40	-2.07415	6.98948870512821	-15.214	8.3032335875045e-33	1.82732462659128e-31	63.7054779110891
TM9SF3	-1.88414	8.42039479487179	-15.208	8.62193408203587e-33	1.89466365616891e-31	63.6678434003137
U2AF1	-1.71474	8.75482832692308	-15.2004	9.03802194547345e-33	1.98317362246847e-31	63.6207500030209
C5orf22	1.7529244416554	4.40769794230769	15.1944607331565	9.3775715582018e-33	2.05465350949483e-31	63.5838989429002
SLC20A1	-2.29783	7.60950606410256	-15.1813	1.01744666116267e-32	2.22598205648497e-31	63.5024038181198
CYFIP1	-1.86245	8.01266763461538	-15.1782	1.0377538874226e-32	2.26708140303656e-31	63.4826572674305
RGS9BP	1.40932580393491	3.77986013461538	15.1622204049133	1.14580721475479e-32	2.49947023318179e-31	63.3836864862452
ANKRD36B	-3.2322	7.60197254487179	-15.1585	1.1727329244165e-32	2.5544660586084e-31	63.3604778311154
GALNT11	-2.08435	8.14201005128205	-15.1453	1.27283847729063e-32	2.76847014206615e-31	63.2786318723032
HMGXB4	-2.00682	7.17203172435897	-15.1442	1.28136482308976e-32	2.78295255090587e-31	63.271960967536
SF3B3	-1.65105	8.27391726923077	-15.1283	1.41481856524901e-32	3.06832340664411e-31	63.1729665324486
PSMD7	1.65594976187253	7.56388266025641	15.1260365257815	1.434891967566e-32	3.10733363732062e-31	63.1588898439918
DPY19L3	-2.43825	6.18898509615385	-15.1252	1.44242932543067e-32	3.11912257178397e-31	63.153654989483
MFSD14A	-2.13818	8.02071432051282	-15.1181	1.50730621704857e-32	3.25468917794299e-31	63.1096958419907
LCE1E	1.56655303052922	4.57412816025641	15.1157348995837	1.52983609631934e-32	3.29855687395975e-31	63.0948715739669
RPL36	-1.94372	9.80875430128205	-15.1126	1.55980627249722e-32	3.35831700201388e-31	63.0754865710513
AEBP2	-2.28779	7.2438	-15.108	1.60523673817046e-32	3.45114316912002e-31	63.0468007030469
COX18	-1.76784	6.93341953846154	-15.1062	1.62380612583481e-32	3.48603565833039e-31	63.035308622063
CAPZA1	-1.99937	8.86797736538461	-15.0892	1.80445153291686e-32	3.86827674660839e-31	62.9299125010874
DTL	-3.83212	6.46060416025641	-15.0723	2.00424095428797e-32	4.29040028418627e-31	62.824991697463
TSPAN7	3.85389316553602	6.03912317948718	15.0631605213256	2.12182257296559e-32	4.5355860135745e-31	62.7680296759428
WDR54	-2.18883	6.86170482051282	-15.0575	2.19772075478383e-32	4.69109477443042e-31	62.7329139709349
SND1	-1.6125	7.98542159615385	-15.0562	2.21521273773232e-32	4.72166732181313e-31	62.7249930337034
TLK1	-2.37585	7.42482103846154	-15.0542	2.24366076283107e-32	4.77547167220287e-31	62.7122434722112
PCYT1A	1.3555325793759	5.49459358974359	15.0525188117934	2.26712711734751e-32	4.81853451089309e-31	62.7018476404061
ZNF22	-1.61744	7.32477	-15.0515	2.28175716820672e-32	4.8427208047168e-31	62.6954206989472
ECSIT	1.10828546336505	6.56902	15.0271616463505	2.65483072013633e-32	5.62650396860757e-31	62.544114604484
DOCK7	-2.46379	6.41454713461538	-15.0213	2.75418363002485e-32	5.82877583859946e-31	62.507405905135
MLF1	2.61048431139761	4.73437227564103	15.0076687242898	2.99748094941045e-32	6.33467640642074e-31	62.4228275552214
GMDS	-2.32392	6.11570691025641	-15.0051	3.04582663986434e-32	6.42772961860322e-31	62.4068412794423
FBL	-2.12556	9.16608	-15.0019	3.1073334472768e-32	6.54825474271246e-31	62.3868659495095
TOR1AIP1	1.05889694776124	4.45900367307692	14.9789202458284	3.58534457211802e-32	7.54492214406587e-31	62.2439006290501
KMT5B	-1.74019	7.85694622435897	-14.976	3.65187125000511e-32	7.67408036020115e-31	62.2255315638128
ASNS	-2.92102	6.90333	-14.9756	3.66071908367741e-32	7.68183853911405e-31	62.2231137872126
BAZ1A	-2.57072	7.10821582051282	-14.9709	3.76901233330627e-32	7.89796269394234e-31	62.1939859063666
CAMK2G	1.67606656241526	5.95845948076923	14.9546530036972	4.17064338685943e-32	8.72730559281161e-31	62.0928175497656
TP53	-2.47385	6.57280550641026	-14.9366	4.66647761548854e-32	9.75117110703559e-31	61.9805827282397
ZNF121	-2.27875	7.57169674358974	-14.9255	5.00251960611753e-32	1.04387310380315e-30	61.9111074441326
FBXO3	2.57524785006791	6.53516108333333	14.915236462755	5.33227937969791e-32	1.11112769899467e-30	61.847327420838
NOP58	-1.89601	8.81392732051282	-14.9074	5.59903670058548e-32	1.1650844665087e-30	61.798555453218
PAICS	-2.45032	7.97524909615385	-14.881	6.60345406374781e-32	1.3721738088672e-30	61.6337062429684
SCUBE3	1.4822531004071	4.19828582051282	14.8774858513344	6.74775483111049e-32	1.40020611739158e-30	61.6121089164855
ETFDH	2.2500454151968	5.5457	14.8693239299879	7.10021603197699e-32	1.47129511349687e-30	61.5612399303836
UBE2Z	-1.51776	8.35680228846154	-14.8672	7.1930135448742e-32	1.48845428895945e-30	61.5482667832113
ESR1	1.77539285753057	3.91776901282051	14.8593569039163	7.55574115526314e-32	1.56134517992046e-30	61.4991143163385
MLLT10	-2.19577	6.62903769230769	-14.8565	7.69073847464537e-32	1.58704033980251e-30	61.4814214366713
AGBL1	1.90468911126192	3.59478134615385	14.8519149628914	7.91485458493055e-32	1.63102930098036e-30	61.4527233023689
ZNF468	-1.84749	4.34307144230769	-14.8497	8.02300835952508e-32	1.65103317056028e-30	61.4391636449815
HAUS1	-2.67143	6.23899703846154	-14.849	8.06116330156866e-32	1.65659685558719e-30	61.434423592696
MTFR1L	1.53185595318866	7.23853287820513	14.8437720228842	8.32741754705006e-32	1.7089558406818e-30	61.4019580144497
LAS1L	-1.20538	7.26074529487179	-14.8419	8.42561663152599e-32	1.72672987885978e-30	61.3902455550601
ATP10D	-2.89685	6.55544732051282	-14.8366	8.70709899478182e-32	1.78196521872602e-30	61.3574139101358
FKBP14	-2.53445	6.17706524358974	-14.8291	9.12474876625778e-32	1.86487835210528e-30	61.3106056097547
BHMT2	1.78792464654006	4.33599289102564	14.8262711894423	9.288481057737e-32	1.89574081204416e-30	61.2928374476636
RORC	1.65591951696071	5.33355973076923	14.7962936487359	1.12000035656507e-31	2.28274764876374e-30	61.1058732491055
INO80E	-1.53606	6.50569795512821	-14.7886	1.1753021625248e-31	2.39218946987117e-30	61.0577223571028
THOC1	-1.93308	7.65888687820513	-14.779	1.24763616164851e-31	2.53595241096879e-30	60.9980533711179
PRPF3	-1.95042	7.01460385897436	-14.7777	1.25792263363169e-31	2.55337729134584e-30	60.9898501795259
GPX7	-2.50964	6.7151106025641	-14.7688	1.32959162297955e-31	2.69518171303026e-30	60.9344925678526
DTWD2	1.22947070284944	5.37232328205128	14.7649567451742	1.36209292315583e-31	2.75731283452428e-30	60.9103649559512
CITED4	1.36040712143831	5.15642630128205	14.7596658398049	1.40785891109938e-31	2.84609089775708e-30	60.8773488354877
HSPB11	-2.32281	6.12049441025641	-14.7571	1.43059526851125e-31	2.88813535305543e-30	60.8613435463538
TMEM108	1.55575324830397	3.81133098717949	14.7555747946409	1.44429967015615e-31	2.91185666923633e-30	60.8518187371941
HERPUD2	-2.0436	7.60090327564103	-14.7524	1.47291364697855e-31	2.96553249004505e-30	60.8322195317987
SPRYD7	1.55627691994577	3.95504116666667	14.7453225168713	1.53982692826412e-31	3.09607036494023e-30	60.7878345895499
SLC29A2	1.73346487177752	5.38125253205128	14.7439502672642	1.55308451227368e-31	3.11851834883633e-30	60.7792698829048
GINS1	-3.12578	6.1374696474359	-14.7396	1.59556491262158e-31	3.19950493043727e-30	60.7523109252714
DNAJB5	2.25134177679788	5.06634818589744	14.7310394380458	1.68355560850713e-31	3.37141061977791e-30	60.6986825048084
GORAB	-2.17287	5.65814601282051	-14.7307	1.68719654627901e-31	3.37252274097395e-30	60.6965242773526
SLC25A20	1.30504123337862	6.33028317948718	14.7305570081372	1.68863813998695e-31	3.37252274097395e-30	60.6956710352029
MRPL33	1.76434187177754	6.94833898076923	14.7286189726212	1.70921125606125e-31	3.40904129907049e-30	60.6835730889566
DLAT	1.82614478154688	6.38506732051282	14.7253259590506	1.74474551693532e-31	3.47526249422719e-30	60.6630162818081
ZNF426	-1.81612	5.9517553974359	-14.7211	1.79189158535584e-31	3.56440490390075e-30	60.636378992865
MSRB3	1.92191550881961	6.11315794871795	14.7193329494075	1.81132481464358e-31	3.59825712178329e-30	60.6256
TEAD2	-2.09852	7.29877708333333	-14.718	1.82676060016763e-31	3.62408870597837e-30	60.6171252590087
ARFIP2	-1.31378	7.07885	-14.7114	1.90384652150116e-31	3.77199592072418e-30	60.575833323804
GPATCH1	-1.78909	6.19576248717949	-14.7053	1.97756098100411e-31	3.91283944966536e-30	60.5378823913103
RUVBL1	-2.10817	7.04047137179487	-14.7003	2.04020901575608e-31	4.03144219174401e-30	60.5067248325625
WDR75	-1.90271	6.72101322435897	-14.6995	2.05093776920222e-31	4.04727441368793e-30	60.5014850828497
MRPS21	-1.73028	9.02409014102564	-14.6985	2.06314766095288e-31	4.06598373022975e-30	60.4955552155614
AKR1A1	-1.75846	7.53774378205128	-14.6926	2.14040532534484e-31	4.21266828828438e-30	60.4588287983857
CCDC71L	-2.78886	6.03155436538462	-14.6739	2.40616048165483e-31	4.72947031875664e-30	60.3419068468484
UBR5	-1.83473	7.49812572435897	-14.6694	2.4743812839322e-31	4.85715503943423e-30	60.3139764196339
CLIC1	-2.78586	8.58805018589744	-14.6636	2.56695736465297e-31	5.03224970736376e-30	60.2772818877517
SCAP	-1.3608	7.39075671794872	-14.6569	2.67582332549444e-31	5.23877683660207e-30	60.2357873073876
FUNDC2	1.77649952578025	7.48128868589744	14.6565549907212	2.68183623366424e-31	5.24365853613694e-30	60.2335449359147
KRBOX4	-1.62636	5.82011014102564	-14.6509	2.77919462406694e-31	5.42689655360069e-30	60.1979209782407
GPAT3	2.76135338534606	4.69168606410256	14.6481303212476	2.82691866649516e-31	5.51286141519783e-30	60.1809118323125
CARNS1	2.54917241858892	5.09439030128205	14.6132932390296	3.51521230248432e-31	6.8461631496358e-30	59.9632181827888
DMXL2	-2.86346	6.33169058974359	-14.607	3.65636078111535e-31	7.11176491877775e-30	59.9238896597634
SULT1B1	1.2588084911805	3.92864219230769	14.5945045843173	3.95373384586438e-31	7.68014088259888e-30	59.845777097281
SSRP1	-2.18876	7.70734141025641	-14.5927	3.99905698268391e-31	7.75806640429785e-30	59.8343905526104
SIX4	2.40571258073276	5.97157448717949	14.592181016968	4.01164183740844e-31	7.77236043375141e-30	59.8312517442066
ZNF260	-2.32884	5.52513650641026	-14.5831	4.24580559007371e-31	8.21535811513095e-30	59.7745787568504
MCRIP2	1.8355324592945	6.39061595512821	14.5813416599221	4.29321026243201e-31	8.29630865109916e-30	59.7634869416353
CDK4	-1.8545	8.59842262820513	-14.5789	4.35899079557979e-31	8.41251345380094e-30	59.7482967373426
CCNB1	-3.45719	6.67906213461538	-14.5734	4.51283181036021e-31	8.69814762516905e-30	59.7136480670731
SKI	-1.47693	6.52387018589744	-14.5596	4.91872319754227e-31	9.46822440829228e-30	59.6276127253164
UBTD2	-2.15795	6.6823304551282	-14.5534	5.11258717956948e-31	9.82870146947169e-30	59.5889961479052
CPSF3	-2.17951	7.18002994871795	-14.5499	5.2255389245368e-31	1.00329000562724e-29	59.5671664475367
PRPF40A	-1.89398	8.36622914102564	-14.5478	5.29480675688983e-31	1.0152808992394e-29	59.5540115723024
EMC6	1.30420816146546	7.06136694871795	14.5385515471348	5.61194280766044e-31	1.07470868754927e-29	59.4959016149585
IFI16	-3.30889	8.14189755128205	-14.5273	6.02345958437513e-31	1.15203497236977e-29	59.4252107488338
MEF2D	1.34461091587522	6.37355156410256	14.5226371104238	6.20000763276529e-31	1.18428094513551e-29	59.3963522820045
XPOT	-2.44657	7.64098	-14.5024	7.03944235540487e-31	1.34290206982301e-29	59.2695076048445
SDHD	1.87371002103128	7.11898004487179	14.4928983996684	7.46939062984378e-31	1.42310039634325e-29	59.2102859598253
NUDT11	-3.39317	7.09762	-14.4777	8.21360782879093e-31	1.56289327000199e-29	59.1154082449894
LINC00943	1.63790469199461	4.11204873076923	14.4730446466554	8.45869922997658e-31	1.60747652841098e-29	59.086036541273
FBXL17	1.33941538873818	6.55970957051282	14.4582151224063	9.28237528772715e-31	1.76175935556493e-29	58.9932141974305
KDELR1	-1.47225	9.28894	-14.4472	9.94877751615118e-31	1.88583761085415e-29	58.9239567767521
KPNA2	-3.14431	7.35661973717949	-14.446	1.00213449080384e-30	1.89717938735533e-29	58.9166970072485
CLN6	1.45333521573953	4.27131576923077	14.4424687888665	1.0245100150331e-30	1.9370780093881e-29	58.8946386590756
MAFG	1.31317676051566	6.22188278846154	14.4384159635376	1.05086749360085e-30	1.98439477657276e-29	58.8692646496308
POLDIP2	1.29200530664864	7.79941461538462	14.4374037423912	1.05755578259565e-30	1.99449665884716e-29	58.8629271608733
KMT2E	-1.63945	7.37119237820513	-14.432	1.09400547118485e-30	2.06063053289294e-29	58.8290786492472
XK	1.86939428154685	3.69213910897436	14.4300316947137	1.10757024500732e-30	2.08354660105607e-29	58.8167691140872
CPT1A	-1.823	7.69239132692308	-14.427	1.12907170834972e-30	2.12131644170271e-29	58.7975629035424
LGALS3BP	-2.94469	8.20473224358974	-14.4231	1.15673486771932e-30	2.17055324863352e-29	58.7733838325631
USP54	1.96380650203534	6.64293220512821	14.4194895548384	1.18323604644775e-30	2.21748853534906e-29	58.750756742543
PRSS33	1.34915326526464	5.34817421153846	14.4107824627815	1.24962013064254e-30	2.33895607116121e-29	58.6962299945586
PRKAB2	2.73848369199464	6.62673558974359	14.4017330207933	1.32257076289684e-30	2.47239420281055e-29	58.6395545523133
CDH11	-3.55329	8.01658423076923	-14.4015	1.32470434122299e-30	2.47327944610041e-29	58.6379444209858
ANXA3	2.7033675040706	3.67995040384615	14.4002554611546	1.33488054720658e-30	2.48915960861462e-29	58.6303003325548
SERINC5	-2.14672	7.21839057051282	-14.3835	1.48271754629037e-30	2.76137609027253e-29	58.5253816192076
COX20	-2.3983	6.8632528974359	-14.3787	1.5279590445187e-30	2.8420801253788e-29	58.4953586690668
CDH15	1.47544899796477	4.70040450641026	14.3679162162743	1.63500412672454e-30	3.03739731721558e-29	58.4277215986563
LMCD1	2.95778939552246	6.92231	14.3632110225794	1.68397582046811e-30	3.12447767735422e-29	58.3982423203959
EMP3	-2.75647	8.13988	-14.3535	1.78987062693822e-30	3.31682617795431e-29	58.3373248212711
VIT	2.02392702442338	4.29421621794872	14.3528850307029	1.79666051887947e-30	3.32527267960064e-29	58.3335427367508
IDH3A	2.31298984599736	6.60041921153846	14.3513201576926	1.81438444504162e-30	3.35390990653537e-29	58.3237371684287
C3orf14	-2.7947	5.9749966025641	-14.351	1.81847177819039e-30	3.35730000288212e-29	58.3214894905464
ATXN3	-1.84788	5.93042569230769	-14.3501	1.8280496912062e-30	3.37080598382193e-29	58.3162422006426
COPB2	-1.68615	8.04915991025641	-14.3404	1.94250737010709e-30	3.57743106393393e-29	58.2555806092809
TUBB6	-2.76431	7.85862616666667	-14.3326	2.04070436105446e-30	3.75363633029017e-29	58.2063208787024
SNRPF	-1.76847	7.82727837179487	-14.3275	2.10660070351638e-30	3.87006706309378e-29	58.1745762780687
RCAN2	2.73504871845325	5.56255441666667	14.3267080453543	2.11733828288751e-30	3.88500284196318e-29	58.1694978757259
PTGFRN	-2.97581	7.00364147435897	-14.3257	2.13082796727483e-30	3.90494537323835e-29	58.1631542290423
JSRP1	1.6514919124831	5.73703542948718	14.3201298036155	2.20656518196654e-30	4.03877329804908e-29	58.1282674167178
ARCN1	-1.59219	8.22092452564103	-14.3116	2.32831149406338e-30	4.25638195706139e-29	58.074622332149
FILIP1L	1.36171838059704	3.31223932692308	14.3013858022054	2.48200491024471e-30	4.53178813207548e-29	58.0107720425574
SEC24A	-1.96544	6.85723822435897	-14.2961	2.56570506727941e-30	4.67887880017085e-29	57.9776434049024
RBM5	-1.89879	8.06754921794872	-14.2919	2.63397785585694e-30	4.79751052254433e-29	57.9514116889106
LY6E	-2.54287	8.11627186538461	-14.2903	2.66093496598017e-30	4.84069231479103e-29	57.9412410400018
TTTY5	1.20552885753056	3.63156407692308	14.2852	2.74812865495153e-30	4.99321571099058e-29	57.9090355202967
RFC3	-2.38475	6.50652844871795	-14.2658	3.10266402781563e-30	5.63052269798114e-29	57.7878349709788
FKBP2	-1.39427	7.53556453205128	-14.2652	3.11410007199611e-30	5.64440109156571e-29	57.7841601407858
ZMYM2	-1.84184	7.51188599358974	-14.2589	3.23972566206377e-30	5.86496629879565e-29	57.7446576861052
MSN	-2.19466	9.17887449358974	-14.2566	3.28840018967526e-30	5.94585854684122e-29	57.7297625292063
AMMECR1L	-1.76718	6.44613292948718	-14.2514	3.39773742630006e-30	6.13610786841753e-29	57.6970921216277
MCM7	-2.00904	7.69810296794872	-14.2444	3.54952752187855e-30	6.40247101071047e-29	57.6534384742058
ENDOG	1.88226	6.33195269871795	14.2433499268911	3.57300828796544e-30	6.43703149726687e-29	57.6468528000582
GYS1	2.07315393962014	7.36038737820513	14.2331772553987	3.80871117241075e-30	6.8533801639792e-29	57.5830448272217
SH3BGRL	-2.14835	7.93392423717949	-14.2303	3.87763131192695e-30	6.96897815638113e-29	57.5651323077081
TRIM5	-1.57325	4.70446974358974	-14.2161	4.23932252596999e-30	7.60983931499119e-29	57.4760586093676
PRPSAP2	-1.59871	6.68438157692308	-14.2144	4.28462815946664e-30	7.68191034270679e-29	57.4654409037203
DERL2	-1.60143	7.33773462179487	-14.2083	4.45240357514992e-30	7.9731202964133e-29	57.4270761577866
FCGRT	-3.40558	9.72789433333333	-14.2067	4.4982095730687e-30	8.04547712234701e-29	57.4168529521106
SLC22A8	1.4091839755767	4.34858546153846	14.1957868380511	4.81698769059966e-30	8.605311702907e-29	57.3484651661729
GUK1	-1.54912	8.21682834615385	-14.1904	4.98379926772549e-30	8.89264973531044e-29	57.3144621057605
TMCC3	1.49725732360927	4.23533753205128	14.1900133139451	4.99491679644719e-30	8.90182599883572e-29	57.3122365216382
KRT75	1.39965716010858	4.03290761538462	14.1807194858499	5.29526440334509e-30	9.425823697185e-29	57.2539143364692
ATP2B2	2.27642873609232	5.01828440384615	14.1785970538871	5.3663534515069e-30	9.54096659594288e-29	57.240594646357
XPO1	-1.62756	9.18850582051282	-14.1767	5.43220241192247e-30	9.64652964663085e-29	57.2284132714409
RAD23B	1.77503728968799	7.65842139102564	14.1764078019042	5.44068208595881e-30	9.65008599984527e-29	57.2268553629957
TUBB2A	-2.31263	7.68354805128205	-14.1748	5.49544776972529e-30	9.73563333188312e-29	57.2168517758817
ZKSCAN1	-1.77196	7.29945206410256	-14.1715	5.60949931720954e-30	9.92588246165142e-29	57.1963351124097
HOMER2	1.9262641526459	4.44506321153846	14.1599202160799	6.03460406988804e-30	1.06654289486669e-28	57.123374541941
SLC2A4	1.69991560515608	4.13707362820513	14.1502156851775	6.41410433601048e-30	1.13227180689834e-28	57.0624593739003
LMOD1	2.13781917232027	4.97113519230769	14.143257566468	6.7008314535364e-30	1.18148742989632e-28	57.0187803262717
MDH1	1.80788929511541	9.09248772435897	14.1387169799487	6.8948238486819e-30	1.21425508890676e-28	56.9902757753826
ACOT7	-1.97608	6.69179760897436	-14.1368	6.97638695389848e-30	1.22716870396852e-28	56.9785299405458
ZNF493	-2.26757	6.25224816666667	-14.1271	7.4177772504755e-30	1.30327197234475e-28	56.9172567055063
HRG	1.3538391709634	3.60643232051282	14.126332670225	7.45300243160682e-30	1.30791853037114e-28	56.9125250020295
NDUFB9	1.72638135006792	9.83761064102564	14.1258234760514	7.47689699266703e-30	1.31056809757348e-28	56.9093280241771
PFAS	-1.77838	6.49377335897436	-14.1158	7.9628958011566e-30	1.39247869180085e-28	56.8464305477677
TRIP10	1.67478170081418	6.87331441666667	14.1130543487269	8.10184644548538e-30	1.41511618043712e-28	56.8292
MVB12A	-1.77394	6.38950174358974	-14.1034	8.60790445828366e-30	1.50174670402773e-28	56.768638501268
XRN2	-1.99468	7.32467717948718	-14.1008	8.74994850770082e-30	1.52474248907877e-28	56.7522918489259
HELLS	-2.72216	5.66352394230769	-14.1001	8.79193296216535e-30	1.53026879910399e-28	56.747511001193
VPS37B	-1.93135	6.69143992307692	-14.095	9.07679733356274e-30	1.57800704168905e-28	56.7156637196973
NXT1	-1.53959	6.55501843589744	-14.0926	9.21235387293544e-30	1.59970699711964e-28	56.7008581464402
RTP3	1.28093377544101	3.71261918589744	14.0894887760127	9.39579511235878e-30	1.62966183211913e-28	56.6811657918859
ZNF395	-2.23311	7.70529144230769	-14.0886	9.44968199590361e-30	1.6371024657787e-28	56.6754540777197
SLBP	-2.03006	7.39951198076923	-14.0848	9.67853614991215e-30	1.67480267244531e-28	56.6515542999187
PTTG1IP	-2.93603	10.1527149038462	-14.0832	9.77198037436919e-30	1.68901085380193e-28	56.641957797835
ALG8	-1.86499	7.01128578846154	-14.0755	1.02581175312029e-29	1.77098138003931e-28	56.5934682245627
TXNDC17	-2.0595	7.42345601282051	-14.0739	1.03636448397426e-29	1.78712898689033e-28	56.583246381434
AGTR1	1.79394	4.03216873717949	14.0700696905943	1.06162285898063e-29	1.82856866774016e-28	56.5591967021716
FSCN3	1.51627309294441	4.09363301923077	14.0671041863866	1.08160906457557e-29	1.86084220012835e-28	56.5405690202216
MON2	-1.59692	7.10350992307692	-14.0587	1.14049334550152e-29	1.95988585405158e-28	56.4876245227059
NMUR2	1.94616526390778	4.29270062179487	14.0567328837422	1.15451712390311e-29	1.98169938122493e-28	56.4754186590545
SERPINB8	2.36481634396206	4.76633594230769	14.0501875684924	1.20304182330123e-29	2.06261451385098e-28	56.4342995712681
DCK	-2.14596	6.24577699358974	-14.0416	1.26944248064556e-29	2.17395672633773e-28	56.3806429265609
HSPH1	-2.43047	8.74531358333333	-14.0389	1.29174191977824e-29	2.20960538034168e-28	56.3632511841209
SSB	-1.76315	8.08469202564103	-14.0367	1.30989006556883e-29	2.2380793677649e-28	56.3493173082543
GAR1	-1.88801	6.37188490384615	-14.0355	1.31979387750714e-29	2.25241798178452e-28	56.3417945169176
SLC38A6	-2.31713	5.45101	-14.0311	1.35666853063311e-29	2.31005765004603e-28	56.3142730351662
HEATR9	1.08320753799189	3.19253604487179	14.0291502904216	1.37327204324019e-29	2.3356598370132e-28	56.3021243578039
DNAJC10	-2.15401	6.65415771794872	-14.0275	1.38801463317246e-29	2.3580421915207e-28	56.2914597991612
CRAT	1.24885995251026	7.17034714102564	14.0152150752156	1.49911342185819e-29	2.54388278727393e-28	56.2145586632784
PRKD2	-1.47185	5.65360145512821	-14.004	1.60880211873921e-29	2.72691043994261e-28	56.1440332658181
APOOL	1.85453132903671	6.55527468589744	14.0024599470676	1.62439515721275e-29	2.75021175537644e-28	56.1344000122478
ATP2A2	-3.10052	8.24985166666667	-13.9913	1.74278222683888e-29	2.94729993163139e-28	56.0641434284395
ADAM10	-1.91743	8.05286793589744	-13.9826	1.84047769638242e-29	3.10863920637716e-28	56.0096716805159
SLC30A1	-2.149	6.95238255128205	-13.9825	1.84235748656355e-29	3.10863920637716e-28	56.0086521652667
INPP5A	1.3087835563094	4.60611975641026	13.9808895090568	1.86057711614217e-29	3.13529921973564e-28	55.9988242045225
COX7A1	3.52964975915884	8.02998772435897	13.9807367814676	1.86236647390163e-29	3.13529921973564e-28	55.9978641918207
DROSHA	-1.53148	7.4808473974359	-13.9774	1.90204830960095e-29	3.19848958970029e-28	55.9768081753929
MAMSTR	1.60589125983724	5.38275199358974	13.9621068042603	2.09407737189397e-29	3.51743616277883e-28	55.8807517873487
ENDOD1	1.92464152510182	5.17394396153846	13.9542522308203	2.20022233480989e-29	3.69156673044285e-28	55.8313711392029
MCM3	-2.04046	7.30161697435897	-13.9493	2.27007940376725e-29	3.804489655425e-28	55.8001557503664
SLC22A23	1.2849383765265	4.72726910897436	13.9456974656863	2.32196799904811e-29	3.88707878851886e-28	55.7775851574205
OR10H3	1.44120227476259	3.53083860897436	13.9441472823912	2.34474042908095e-29	3.92079547170338e-28	55.7678383917911
MYOD1	1.41831871845323	5.09716172435897	13.9400172044681	2.40650943355668e-29	4.01957220297769e-28	55.7418700067117
RPP25L	1.1685699070557	7.33220818589744	13.9388579659797	2.42413789107268e-29	4.04448269194758e-28	55.7345810047323
COX14	1.47236341044782	7.41051808333333	13.9364659347373	2.46092307120597e-29	4.10126318097291e-28	55.719540310754
ZBTB21	-2.26835	6.1126737948718	-13.9326	2.52151214195937e-29	4.19754295006175e-28	55.6952501652037
SMARCC1	-2.00113	7.65418666666667	-13.9266	2.61829844019645e-29	4.35379781925077e-28	55.6576341233464
IQGAP1	-1.88727	8.53161188461539	-13.9227	2.68382035079053e-29	4.45777473873223e-28	55.6329502619017
CHID1	-1.65547	7.17275384615385	-13.9194	2.74052196864405e-29	4.54688605911222e-28	55.6120708977201
CAMK2A	1.08496429715065	4.1810548974359	13.9182704148538	2.75965970545773e-29	4.57354504467349e-28	55.6051211683413
AGT	2.57764799525108	4.8693181474359	13.9106405193927	2.89549208230032e-29	4.79332628157694e-28	55.5571374166915
FXYD3	1.65237392333791	5.36836753205128	13.9023911415399	3.04989470349108e-29	5.04332754576177e-28	55.5052547750329
PNPLA2	1.20251534464049	6.60199074358974	13.8884243255323	3.33033636721479e-29	5.50096247617884e-28	55.4174064611521
PAX8	1.14587078765269	6.3222011474359	13.8763131333941	3.59433900424465e-29	5.93046033491041e-28	55.341222446799
CLYBL	1.81397148507468	5.19333000641026	13.8701111327344	3.73754300576039e-29	6.15991739411771e-28	55.3022069340594
ZNF140	-1.62111	5.93837079487179	-13.8631	3.90721577472716e-29	6.43244285388508e-28	55.2578705172637
DNAJC9	-2.52923	8.06681866025641	-13.8562	4.08054945624745e-29	6.71038701419766e-28	55.2145229050834
PSMD11	1.43657698914523	6.18787247435897	13.8335126583893	4.70681389718366e-29	7.73173321434833e-28	55.0719384887981
CXXC1	-1.19639	6.8441616474359	-13.8323	4.74200068594617e-29	7.78095464977004e-28	55.0645008073182
OBSCN	1.41235366553601	5.55717250641026	13.8303294200223	4.80217871588359e-29	7.87102977865231e-28	55.0519075515225
SLC25A3	1.2080931668929	10.1560251282051	13.8087360202681	5.50220229328633e-29	9.00849582062341e-28	54.9160166434503
VDAC1	1.96039040773413	7.93310372435897	13.807289545922	5.55259116456611e-29	9.08101600009555e-28	54.9069130143014
ADH1C	1.37904695929447	3.53977279487179	13.8065631655679	5.57806908682775e-29	9.11268106629898e-28	54.9023413835788
RBM3	-2.40628	7.81360955769231	-13.8059	5.60241694952212e-29	9.14243265399016e-28	54.8979919972357
ECT2	-2.84889	5.53691069230769	-13.8032	5.6985265294929e-29	9.28909702001254e-28	54.8810060724607
NPM1	-1.58613	9.25024837820513	-13.7996	5.8284855570346e-29	9.48714835477559e-28	54.8584878485969
TPPP2	1.29053764925377	3.71469	13.7994792272834	5.8327591737529e-29	9.48714835477559e-28	54.8577559072529
WDR90	-1.66398	6.0472950448718	-13.7949	6.00180432401366e-29	9.75145939187345e-28	54.8292256902891
CACHD1	-3.02797	7.43589571794872	-13.7896	6.20682209369856e-29	1.00735776006552e-27	54.7956836518263
HIBADH	2.17133648982368	6.88940344871795	13.7862307450587	6.3407480247505e-29	1.02797393711379e-27	54.7743657503293
NUSAP1	-3.0776	7.22472671794872	-13.7789	6.64023726160183e-29	1.07535755391963e-27	54.7282794007072
MEF2C	2.65364986431485	5.58664671794872	13.778509699101	6.65698737370784e-29	1.07689961868483e-27	54.7257635913942
PARVB	2.05927963161471	5.95712291666667	13.775553788227	6.78219367420248e-29	1.09596424676727e-27	54.7071561640052
SP3	-1.44354	7.79370926923077	-13.7693	7.05624457059398e-29	1.13901395294994e-27	54.6675994466055
RPL19	-1.15633	10.5426941987179	-13.7666	7.17692422780681e-29	1.15724019556378e-27	54.6506653846544
APEX1	-1.83263	9.76131701923077	-13.7662	7.19299791584169e-29	1.15857811835811e-27	54.6484314049922
XRCC5	-1.80269	9.42170753846154	-13.7637	7.30881643578995e-29	1.17596172869152e-27	54.6324806045886
WDR6	-1.71084	8.21452	-13.763	7.3414155821809e-29	1.17993258639604e-27	54.6280365473767
PALB2	-1.70998	6.1299973525641	-13.7575	7.59997183437073e-29	1.22017220215829e-27	54.5934725511938
PDHB	1.25130301967443	7.56468710897436	13.7475210415908	8.09327937464981e-29	1.29797383641451e-27	54.5306721237831
UPF3B	-1.80537	6.39888939102564	-13.7468	8.13068012545435e-29	1.30256992676499e-27	54.5260680990513
SEMA6C	1.22675044572598	6.13672418589744	13.7406489664575	8.45167492708238e-29	1.35254033016757e-27	54.487403042579
ECI1	1.66787901424701	6.6697851474359	13.7390716709545	8.53615171181464e-29	1.364593608952e-27	54.4774715428963
FAM13B	-1.9723	6.56905173076923	-13.7375	8.62200150194606e-29	1.37684030415321e-27	54.4674788245658
SCAF8	-1.56222	7.51525053846154	-13.7266	9.23681365778883e-29	1.47343990029332e-27	54.3986973766816
SMCP	1.40661952781551	4.15833725641026	13.7253899740716	9.30530780964714e-29	1.48277840701532e-27	54.3913199573279
ABLIM3	1.95963783649938	5.03452589102564	13.7220818778308	9.50147035033841e-29	1.5124188755309e-27	54.3704882281118
ACTN1	-2.64698	8.14279169230769	-13.7206	9.59212063807517e-29	1.52521884083972e-27	54.3610063981885
HSPB8	4.4441211071914	7.1900116025641	13.7065408618928	1.04798891034489e-28	1.66460413381967e-27	54.2726174894475
OR7A5	1.28717225305295	3.37510049358974	13.6978692030872	1.10690362038593e-28	1.75631065390096e-27	54.2180028389235
TCN1	1.12313405834467	3.40181805128205	13.682857906596	1.21683472621472e-28	1.92868304105032e-27	54.1234536870538
CDK5RAP3	-1.52199	7.68616432051282	-13.6661	1.35268403501438e-28	2.14172576383415e-27	54.0177702496683
SS18	-2.03554	6.43286122435897	-13.6652	1.36044454744591e-28	2.15172646628415e-27	54.0120578940651
CYCS	1.80083366689288	8.88907173717949	13.663266568857	1.37691206999711e-28	2.17546266499331e-27	54.000043667564
CDC23	-1.74533	6.36380669871795	-13.6486	1.51060199841833e-28	2.38415881085113e-27	53.9075148784188
UTP6	-1.33329	7.35983789102564	-13.6427	1.56794909377736e-28	2.47205011091945e-27	53.8703096053443
TEDDM1	1.1156222204885	3.28760089102564	13.6391357732984	1.60334620474158e-28	2.52518552901107e-27	53.8480182117634
CRKL	1.11398972320221	5.05959284615385	13.6386310340007	1.60846073539834e-28	2.5305656279514e-27	53.8448380861105
PPP2R2B	1.30350035820899	3.83377161538462	13.6325037170614	1.67186705920965e-28	2.62754718514394e-27	53.8062319640622
SPRR4	1.38679876526464	5.56189919230769	13.627403379978	1.72655016515626e-28	2.71062917920581e-27	53.7740954067717
DNAJB11	-1.62802	7.41938840384615	-13.6241	1.762601734829e-28	2.76431613128603e-27	53.7534604234045
YWHAG	1.25375	9.5782083974359	13.6184157349013	1.82730462040378e-28	2.8627772386326e-27	53.717463048482
GMPS	-1.68851	7.89574942948718	-13.6177	1.83543095016944e-28	2.87248799648892e-27	53.7130323512595
GJB4	1.38527137313437	4.47914391025641	13.6123279286517	1.89887402792699e-28	2.96865940630475e-27	53.6791012473739
MEP1B	1.05217028765267	3.35777097435897	13.6074230762808	1.95857246405217e-28	3.05878104212927e-27	53.6481927281296
SNRNP70	-1.72862	8.63988631410257	-13.607	1.96386522162273e-28	3.0638353860688e-27	53.6454980553331
TMEM68	-2.17723	5.58936623717949	-13.5995	2.05843899495701e-28	3.20802119099001e-27	53.5985351766617
SLFN11	-3.74837	7.56497612179487	-13.5977	2.08229336671809e-28	3.24180656956456e-27	53.587030528424
KCNJ11	1.66070528426056	3.98866128846154	13.5715369862882	2.45646762666676e-28	3.82034563358121e-27	53.4220253279376
FRMD3	2.21923	4.72567741666667	13.5712679114915	2.46064363186432e-28	3.82284978844072e-27	53.4203293426221
NAA50	1.34172297354145	8.54810059615385	13.5700389011709	2.47980824879172e-28	3.8486107394529e-27	53.4125828261392
CLK2	-1.41525	7.85425687179487	-13.5517	2.78397344494754e-28	4.31617277380577e-27	53.2970609863213
ZMYM1	-1.57249	4.98472824358974	-13.5509	2.79890265475826e-28	4.3348077602124e-27	53.2917209298948
GALNT7	-3.22517	6.64942978205128	-13.5356	3.08220724711041e-28	4.76367279820519e-27	53.1954501362467
ZNF329	-1.64795	5.4432960448718	-13.5345	3.10278360954125e-28	4.79050497394353e-27	53.1888066956294
SACM1L	-2.08505	7.86816062820513	-13.5281	3.23134255916169e-28	4.98382741086439e-27	53.1482711310541
TMEM87B	-2.4431	5.95565439102564	-13.5219	3.36106809284578e-28	5.17854741626777e-27	53.1089707589905
CHAC1	1.38573714111266	4.85888578205128	13.5139512261318	3.53355501887606e-28	5.43868142833001e-27	53.0590025390236
CBX6	-1.69523	7.21672	-13.5011	3.83152117706016e-28	5.89121094086886e-27	52.978170826278
TPX2	-2.75801	6.87315045512821	-13.4973	3.92554925051444e-28	6.02956270963037e-27	52.9539642183017
MED23	-1.74895	7.12458475641026	-13.4889	4.14003210512801e-28	6.34847333409346e-27	52.9008500225513
SLC4A2	-1.47102	7.35260638461538	-13.4888	4.14169815473444e-28	6.34847333409346e-27	52.9004483084517
COX5B	1.95023595115341	9.20128355128205	13.4836673060636	4.27831473694861e-28	6.55114195948585e-27	52.8680458223047
GLT8D1	-1.33304	8.07027611538462	-13.4738	4.55438274357538e-28	6.9667092912248e-27	52.805613161957
KCNS3	2.52011185956586	4.99746612179487	13.4649080578258	4.81650301642119e-28	7.35715072962749e-27	52.7497431826143
UTP18	-1.70841	7.49920431410256	-13.4648	4.81950406880759e-28	7.35715072962749e-27	52.7491212825974
SLC31A1	-2.09533	6.18728747435897	-13.4483	5.34968439765483e-28	8.15813181583003e-27	52.6449199620101
GPR101	1.65970829647223	4.45029549358974	13.445266515493	5.45276948321026e-28	8.30683154707052e-27	52.6258642126931
CLIP1	2.05647895251024	6.22817962820513	13.4322513127112	5.92006952330775e-28	9.00951132050685e-27	52.5437706934519
KNTC1	-2.00899	6.09178196794872	-13.4275	6.0989222158617e-28	9.27222878511464e-27	52.5140544048637
ST3GAL1	1.6706616601086	5.09379169871795	13.4238255665758	6.24375452625747e-28	9.48274196602549e-27	52.490622369973
PRPF4B	-1.48925	7.59354007051282	-13.4219	6.31855949096203e-28	9.58658022971927e-27	52.4787318964689
FANCF	-1.67845	5.89790007692308	-13.421	6.35691898941534e-28	9.63410838609986e-27	52.4726890334058
C2CD3	1.03660131207602	3.84324146153846	13.4208358203575	6.36281807632879e-28	9.63410838609986e-27	52.4717629727841
SNRPD2	-1.47038	9.47097475641026	-13.4204	6.37971235566064e-28	9.6498816636536e-27	52.4691155890439
LINC00312	2.22839535888743	4.44232757051282	13.4158903806724	6.56477424945741e-28	9.91973342217707e-27	52.440566400384
BOLL	1.18183017028497	3.42770509615385	13.4149245913312	6.60495656330975e-28	9.97033919318663e-27	52.4344739684944
RBBP8	-2.59809	6.01516898717949	-13.4007	7.22690556410813e-28	1.08981443319481e-26	52.3446284586388
FEZ2	1.61859450678434	7.47624777564103	13.400043844254	7.25613214198766e-28	1.09311539720399e-26	52.3405990041593
IPO13	1.33371147082773	7.00741358974359	13.3980767416668	7.34688909128336e-28	1.10566970273769e-26	52.3281890613158
BCL2L11	1.67188791112625	5.02926469871795	13.3971050085504	7.39214067114548e-28	1.11046665004498e-26	52.3220586043679
RNF149	-1.39413	7.20755421794872	-13.3971	7.3936701580282e-28	1.11046665004498e-26	52.3218520534578
SSBP4	-1.60713	7.23380996794872	-13.396	7.44351472864098e-28	1.11682704876155e-26	52.3151440335812
STARD10	1.75556887042068	5.51198517307692	13.3941712638861	7.53045849429213e-28	1.12873542360622e-26	52.3035500614992
DLD	1.86543499525109	8.1973003525641	13.3930472099116	7.58413824099765e-28	1.13563895128265e-26	52.2964585092623
FGF6	1.24451516689285	5.04859006410256	13.3916776159748	7.65006173819677e-28	1.14436013892965e-26	52.2878178166357
FAT4	-3.83833	8.34324014102564	-13.3896	7.75323031417438e-28	1.15862967352943e-26	52.2744436976859
PARP4	-1.91042	7.80229724358974	-13.3846	8.00201273003662e-28	1.19357124774895e-26	52.2429114784163
IGF2BP2	-2.68475	7.06421127564103	-13.3845	8.00307186053559e-28	1.19357124774895e-26	52.2427793443788
PPIG	-1.43773	7.39678376923077	-13.382	8.13402771536922e-28	1.21188878931286e-26	52.2265749860509
NUDT1	-1.98163	6.7077831474359	-13.3807	8.20005498933548e-28	1.22050568717392e-26	52.2185035030085
MID1IP1	1.70523967232027	6.29212689102564	13.3778528346972	8.34847349856464e-28	1.24135635384346e-26	52.2005948821844
ASPM	-3.55187	6.36523176282051	-13.3741	8.55132250336567e-28	1.27025078741421e-26	52.1766268039027
SF3B1	-1.47542	8.73076187820513	-13.3714	8.69833952943759e-28	1.29080239690329e-26	52.1596084465751
ZNF430	-1.73342	6.02760144230769	-13.3689	8.83512977045915e-28	1.30979699950319e-26	52.1440303115037
ZNF623	-1.70971	5.24550755128205	-13.367	8.94146053502794e-28	1.32424274862208e-26	52.1320867329102
AKAP6	1.86055250067847	4.35775265384615	13.3664670343991	8.97134407449528e-28	1.32734910988982e-26	52.1287556353869
OS9	-1.11193	8.87133456410256	-13.363	9.17127845032231e-28	1.35558410348564e-26	52.1067505552419
KLC3	1.22042182089558	6.46690644871795	13.3433387879344	1.03834819167296e-27	1.53323584814028e-26	51.9828152197261
ANK2	3.26959769606519	5.31945755128205	13.3380858697562	1.07340343151379e-27	1.58342947783405e-26	51.9496668952162
PGLYRP4	1.17881876865676	4.45081440384615	13.3313	1.12013125253505e-27	1.6507255718615e-26	51.9071259919538
CLMP	-3.63893	6.96604959615385	-13.3307	1.12464663748456e-27	1.65574211975124e-26	51.903109647246
STRADB	1.9475710244234	6.71789256410256	13.3298649776117	1.130657877008e-27	1.66294883608511e-26	51.8977877233097
P3H1	-1.46616	6.8187053974359	-13.3281	1.14325795062854e-27	1.67982250556358e-26	51.8867237381181
ERCC3	-1.45134	6.73244543589744	-13.3238	1.17502983953583e-27	1.72480488465462e-26	51.8593577895548
SUPT16H	-1.72115	8.07580930769231	-13.3229	1.18133773239955e-27	1.73235736958867e-26	51.8540127707271
OTUD4	1.27530540366356	5.63784940384615	13.3169774828513	1.22662618087006e-27	1.79700132436411e-26	51.8164554414344
ACTR3	-2.04284	8.75890032692308	-13.3155	1.23801420984561e-27	1.8119031151758e-26	51.807229661017
MAP4K4	-2.01399	6.58193538461538	-13.3146	1.2450855370595e-27	1.82046412332184e-26	51.8015435852102
RXRA	1.35658063636368	5.66352965384615	13.2920607700865	1.43590072685106e-27	2.09740048327e-26	51.6591944482057
EMID1	1.28204237652649	4.32982969871795	13.2749829129983	1.59962720599074e-27	2.33426500901626e-26	51.5513984756068
ZNF124	-2.31987	6.01935103205128	-13.2732	1.61789976795356e-27	2.35861924097261e-26	51.5400594557443
KLHDC10	-2.05433	7.44332734615385	-13.2719	1.6310098930687e-27	2.37540727241746e-26	51.5320026157412
PPM1B	1.47029177272734	7.40298333974359	13.2705318255725	1.64528723483697e-27	2.39386079217148e-26	51.5233018065884
SHROOM1	1.20862014925377	4.64358528205128	13.2655461545304	1.69798160125446e-27	2.46811979288685e-26	51.4918300630686
PBRM1	-1.42939	8.0374	-13.2625	1.73105235342372e-27	2.51373772062963e-26	51.4725735963022
CLSTN1	-1.41573	7.89862122435897	-13.2598	1.76094283487795e-27	2.55465309609022e-26	51.4554828926099
GAK	-1.23358	6.75618873076923	-13.2562	1.80135592829134e-27	2.61073949179112e-26	51.4328312558505
NELFCD	-1.48268	8.24129619230769	-13.2558	1.80559117158566e-27	2.61433458362048e-26	51.4304868788664
AP4B1	-2.14056	7.75912077564103	-13.244	1.94620239157238e-27	2.81519120699387e-26	51.355623144452
STIL	-2.00549	5.64317468589744	-13.24	1.99583953415815e-27	2.88419138888674e-26	51.3304815226207
PDIA4	-1.5781	6.89183462179487	-13.2384	2.01589341681261e-27	2.91034845126851e-26	51.3205009810932
NSFL1C	1.21176254884673	7.03877081410256	13.2370432143046	2.03334764152253e-27	2.93270537377001e-26	51.3118947451191
TUG1	-1.63737	8.58224	-13.2327	2.08931760472901e-27	3.01051673045044e-26	51.2847874314186
RASL10B	1.41945045251023	5.00055127564103	13.2271433397321	2.16472350697035e-27	3.116156089889e-26	51.249393351239
GNAL	1.88391025237453	3.63770030769231	13.2230538497506	2.22144160631568e-27	3.19471607070438e-26	51.2235742547322
SIX1	2.41228360922664	5.64218005128205	13.2189085235683	2.28045205208565e-27	3.27641804474679e-26	51.1974022170428
AKAP1	1.9456807272728	7.04712487179487	13.216047031463	2.32209927136552e-27	3.33304017765654e-26	51.1793355828948
JOSD1	-1.63232	7.63706015384615	-13.2073	2.45398252621155e-27	3.51894953397747e-26	51.1241907613776
GLA	-1.50715	7.04683	-13.2067	2.46338261519671e-27	3.52903245998229e-26	51.1203741745012
ZNF507	1.37001299321578	4.40699651282051	13.2050125786377	2.48995062146008e-27	3.56366708060842e-26	51.1096653850427
CTTNBP2NL	-1.76511	6.60022037179487	-13.1956	2.64317460859792e-27	3.77571030618412e-26	51.0500515334445
GHITM	1.91957363704214	7.6912646474359	13.1920636987502	2.70247204194891e-27	3.85671752423342e-26	51.0279040239508
EIF2AK4	-1.91647	6.94767332692308	-13.1908	2.72397834668404e-27	3.88368931935364e-26	51.0199913548954
EXT2	-1.78309	7.19470310897436	-13.1895	2.74746371106877e-27	3.91342847334738e-26	51.0114215966636
ZRANB2	-1.44653	8.10990295512821	-13.1874	2.78349862856868e-27	3.96096906084477e-26	50.9984139449043
TOM1L2	1.14323731207605	6.04359787179487	13.1846238778177	2.83269131225875e-27	4.02712479592969e-26	50.9809259875793
TERF1	-1.81638	6.86706678846154	-13.1828	2.86573274917865e-27	4.07021470257509e-26	50.9693494780994
MTUS1	2.8190271573949	5.29194	13.1822169013609	2.87615065873874e-27	4.08112082519509e-26	50.9657270901865
TMEM252	1.03312371234739	3.91911194871795	13.1469242885905	3.59562426998567e-27	5.09716517588168e-26	50.7428561314358
UBXN8	-2.04401	6.45650350641026	-13.1352	3.87140091081776e-27	5.4828899401401e-26	50.6690888112165
ACLY	-1.28438	7.03456204487179	-13.1335	3.91530400918168e-27	5.53980194043665e-26	50.6578323803728
RBM39	-1.24273	9.57845701282051	-13.1319	3.95414666917572e-27	5.58945267780351e-26	50.647978160501
C2orf88	1.14217946811401	4.00772498717949	13.1299800115674	4.00250543569464e-27	5.6524481977644e-26	50.6358441638015
BUB3	-1.58622	7.49557171153846	-13.129	4.02692999675965e-27	5.68155587326912e-26	50.6297712605062
WDR73	-1.26488	7.06474933333333	-13.1195	4.27588626325026e-27	6.02709833833165e-26	50.5698915602923
GON4L	-1.67707	6.55290835897436	-13.1193	4.28335982702065e-27	6.03192609289042e-26	50.5681483783266
ALPP	1.14403329104482	3.74741923717949	13.1148657753974	4.40416774978428e-27	6.19619407970122e-26	50.5403847047076
FTL	-1.74486	10.9671704871795	-13.1079	4.60263885609279e-27	6.4693128600874e-26	50.4963854980264
FAM210A	1.43798745997292	5.79067346153846	13.1059933555588	4.65849082682601e-27	6.54164512996049e-26	50.4843454945406
HSPA2	3.23753923948447	6.3276413525641	13.0995452791843	4.85249475929343e-27	6.80765719573567e-26	50.4436177027788
APMAP	-2.12705	7.36791255769231	-13.0951	4.99041285136527e-27	6.99455889675364e-26	50.4156426895284
RPL18	-1.61137	11.8850439166667	-13.093	5.058219808098e-27	7.08293392113272e-26	50.402171157965
MYOZ3	1.53892123677074	4.36320598076923	13.0878571613476	5.22499742225387e-27	7.30959968020285e-26	50.3697902606048
TSPAN6	-2.38774	6.94133980769231	-13.0868	5.26022821564919e-27	7.35198313179712e-26	50.3630823474094
BTBD6	1.1975029803257	7.53611032692308	13.080799005714	5.46366202428405e-27	7.62915656043188e-26	50.3252064431919
EFHC1	-1.92703	5.66981585897436	-13.0806	5.47016229481898e-27	7.63108127626479e-26	50.324019585545
NME9	1.06005986227955	3.75847453205128	13.0749203960717	5.67074671557282e-27	7.89611731918873e-26	50.2880726483428
ZNF785	-1.6962	5.15278443589744	-13.0741	5.69940565873731e-27	7.92861297007724e-26	50.2830407454199
BHMT	1.1944802618725	4.05127362820513	13.0685810968143	5.90286977075252e-27	8.20399782783972e-26	50.2480280376274
NPTXR	-3.19869	6.91626155769231	-13.0561	6.3872526253126e-27	8.86893540209995e-26	50.1693068782025
EIF4A3	-1.59003	8.17030931410256	-13.0491	6.67884198254457e-27	9.26518311898803e-26	50.1247485340609
TMEM38A	3.00633892605163	6.93410349358974	13.0466616308482	6.78125157733469e-27	9.39849927913578e-26	50.1095594834998
TMEM229B	1.0780124470828	3.25929790384615	13.0422613812143	6.9727600059443e-27	9.65493971455057e-26	50.0817613742497
THRB	1.35261113025785	4.10413044871795	13.0325224273967	7.41608360015428e-27	1.02592599404548e-25	50.0202353235213
ADPGK	-1.03693	6.95967903205128	-13.0282	7.61956176961318e-27	1.05309694624737e-25	49.9932177207767
TREML1	1.3037900040706	4.41579958974359	13.0270948712835	7.67527562365099e-27	1.05981400849653e-25	49.985945885898
MAS1	1.47632710176394	3.50222719230769	13.025679405461	7.7443484279933e-27	1.06836154841363e-25	49.9770033728949
ADRB2	1.63573707123478	4.34994407051282	13.0196234062772	8.04696542539586e-27	1.10908175645673e-25	49.9387428857675
PKIA	4.53011669267308	6.22177132692308	13.0189375433004	8.08197525254003e-27	1.11287753500549e-25	49.9344097122535
LY96	-3.79733	6.37902067948718	-13.0141	8.33282451741885e-27	1.14635967206855e-25	49.9039004633736
SNAPC1	-1.82695	6.38089195512821	-13.0139	8.34527720156176e-27	1.14701369950248e-25	49.9024099490714
GLCE	-3.6794	7.50765148717949	-13.0123	8.42738728963678e-27	1.15723173482303e-25	49.8926371858498
FAAP100	-1.29677	6.2640466025641	-13.011	8.5010678574515e-27	1.16627449362956e-25	49.8839484339597
PDE4D	1.71196363500683	4.00073767948718	13.0046673461489	8.84598321688892e-27	1.21247749722565e-25	49.8442510396411
FOXO1	1.71077291044781	6.23519893589744	13.0033273796204	8.92133318317257e-27	1.22168146228022e-25	49.8357849944542
C2CD5	-1.60817	7.61880638461538	-12.9978	9.23899045562393e-27	1.26401945636677e-25	49.8009
HACE1	-1.5474	5.84343268589744	-12.9862	9.94412804622645e-27	1.35924370422686e-25	49.7274518960688
SPATA32	1.1734550298508	5.82541821794872	12.978085511978	1.04670475571829e-26	1.42940918015095e-25	49.6762987777324
TRIM11	-1.22833	5.87061373076923	-12.9626	1.15460593670368e-26	1.5753181182187e-25	49.5783723868231
CCAR1	-1.48339	8.64160502564103	-12.9581	1.18797060726632e-26	1.619357189173e-25	49.5499391612413
ADAM17	-1.31757	6.45985	-12.9578	1.19029906512853e-26	1.62104805953839e-25	49.5479847749318
MYDGF	-1.25877	7.27802661538462	-12.9488	1.25953258439603e-26	1.71376949542616e-25	49.4915564159182
ENPP4	2.3816534986432	4.54100412179487	12.946217580167	1.28068652589439e-26	1.74096245887778e-25	49.4749326271304
LIG1	-1.44119	6.80690752564103	-12.9401	1.33111715621728e-26	1.80786823249601e-25	49.4363842249691
CHAMP1	-1.59797	6.74141312179487	-12.9394	1.33702764579119e-26	1.81424179368332e-25	49.4319622907687
GPA33	1.20937375101768	4.49153627564103	12.9345230280894	1.37910816634223e-26	1.86963899639062e-25	49.4010336359907
PM20D1	1.08138233039352	3.50253244230769	12.9314399134408	1.40629323455017e-26	1.90476026377846e-25	49.3815508133677
SMARCAL1	-1.22129	6.63156652564103	-12.9302	1.41721005678752e-26	1.91780314587441e-25	49.3738328111209
RHNO1	-1.72334	5.61360238461538	-12.93	1.41893381439676e-26	1.91839336666944e-25	49.3726195827049
NDUFA12	1.27901379579384	9.12149776282051	12.9256127736518	1.45914625845629e-26	1.97097190432823e-25	49.3447275771917
MAP6D1	1.28395298371783	6.06541571794872	12.922038100505	1.49254787633481e-26	2.01426366028191e-25	49.3221380387176
ABCC9	2.41443288534606	4.19844387820513	12.9124040417007	1.58642663404161e-26	2.13901994756434e-25	49.2612563720017
RNF40	-1.11804	6.80205	-12.9118	1.59222757937695e-26	2.14490042541928e-25	49.2576134902928
GPX8	-2.73254	6.21347731410256	-12.8972	1.74685664079997e-26	2.35107652134406e-25	49.1651093312919
SLC26A2	-3.31954	7.05084423076923	-12.8964	1.75546150781184e-26	2.36052536145204e-25	49.1602050671143
PBDC1	-1.44993	6.78620269230769	-12.893	1.79398887709485e-26	2.4101569233396e-25	49.1385375538081
CCDC43	1.46935282835826	6.26306109615385	12.8915447916554	1.81042769005786e-26	2.43005064452e-25	49.1294337789262
PLEKHA6	1.11671692062419	4.40130598076923	12.879251388378	1.95698970133194e-26	2.62440950136315e-25	49.0517415073866
DYSF	2.13214169063779	6.41965623076923	12.8743423492123	2.01877958723868e-26	2.70483786603139e-25	49.0207166746827
TPD52L3	1.29320501017643	3.94166823717949	12.8731521425082	2.03405233183575e-26	2.72285226343403e-25	49.0131945960367
CCDC172	1.10693998439623	3.37170539102564	12.8666357087689	2.11974348947263e-26	2.83460450553986e-25	48.972010587836
PNKP	-1.43282	6.53766831410256	-12.8665	2.12133970311897e-26	2.83460450553986e-25	48.9712593294235
ATOX1	-1.44157	7.51206350641026	-12.8646	2.14686392461341e-26	2.86614028788666e-25	48.9593225452848
LTBP3	-2.09974	7.70958438461538	-12.8624	2.17761758950956e-26	2.90459484924825e-25	48.945127254185
DCP2	-1.59205	7.5040248974359	-12.8588	2.22748774763117e-26	2.96845616743799e-25	48.9225289292896
FLI1	-2.30048	6.31620508974359	-12.8577	2.24354854673115e-26	2.98718764948592e-25	48.915358695146
CCDC13	1.61369627476261	5.20985268589744	12.8559455091844	2.26821197371396e-26	3.01732948181825e-25	48.904447212175
LGI4	1.34947980461334	5.49142435897436	12.8527124314152	2.31513034865443e-26	3.07699616990208e-25	48.8840135062982
TCTN3	-1.68723	6.67777582692308	-12.8499	2.35740091647725e-26	3.13038469292286e-25	48.8659555720258
MYH10	-2.71924	8.00233353205128	-12.8448	2.43344590173423e-26	3.22848713178436e-25	48.8342698285581
AIF1	1.71000952985079	4.14769366025641	12.8362269414315	2.56989842184144e-26	3.40648724083769e-25	48.7798200796736
HMGB2	-2.52415	8.85276059615385	-12.8358	2.57742622500631e-26	3.41342874012169e-25	48.7769009553546
EPHA4	-3.29744	7.98196927564103	-12.8309	2.65746224595799e-26	3.51629928974494e-25	48.7463815084859
NEURL2	1.09760122116694	5.02664051282051	12.8263540131584	2.73571349485414e-26	3.61662780477656e-25	48.7174187134446
BTNL9	1.38521606919951	5.43628255128205	12.8251031686761	2.7574712928445e-26	3.64215999929878e-25	48.7095127395557
SAMD4A	2.75004029036642	6.76550885897436	12.8205231509574	2.83862616655867e-26	3.74603111209545e-25	48.680564560955
HYAL1	1.43230129647223	4.45180677564103	12.8178148454248	2.88773527431838e-26	3.80746618159907e-25	48.6634465126117
TARDBP	-1.36407	8.22557506410256	-12.8173	2.8978153879969e-26	3.81737855577063e-25	48.6599689018547
OFD1	-1.60458	6.65855637820513	-12.8125	2.98655700769467e-26	3.93080502275997e-25	48.6298652560214
ORAI1	1.1843109280869	5.94419346153846	12.806724756284	3.09785489462388e-26	4.07369285745818e-25	48.593350023906
ZWILCH	-2.14832	5.86392346153846	-12.8035	3.16158357489496e-26	4.15383013071958e-25	48.5730278367557
SLC25A11	1.62148050678434	7.38837027564103	12.8019336081171	3.19329861367931e-26	4.19180229473199e-25	48.5630665261471
HEBP2	2.99988676458624	7.21301691666667	12.7939543489257	3.35882572996116e-26	4.40520638650452e-25	48.5126314059766
FHOD1	1.47392536974226	6.45561017307692	12.7835367369529	3.58792177998431e-26	4.70153444151155e-25	48.4467831436408
ATAD2	-2.71277	6.46909376923077	-12.7798	3.67488626228222e-26	4.81125926377353e-25	48.4228826669186
RTBDN	1.20244086295797	4.32041544871795	12.7769906062466	3.73981038895857e-26	4.89196092933219e-25	48.4054054915696
GALNT15	1.74547826594306	3.92195474358974	12.7658520944914	4.01318462626059e-26	5.24495067953127e-25	48.3349988929614
CALML6	1.4805567306649	3.93991618589744	12.7601632078498	4.16043037355009e-26	5.43262507760937e-25	48.2990390252421
DRC7	1.25952391112623	4.06453480128205	12.7592119112767	4.18557495409216e-26	5.46067261304895e-25	48.2930257856981
TRPT1	1.25505408276804	7.04931526923077	12.7586795634577	4.19971219810334e-26	5.47432301308326e-25	48.2896607595614
UBE2C	-2.44735	7.33954248717949	-12.74	4.7283302173319e-26	6.1579888031493e-25	48.1713478545482
CBR4	-2.28025	6.7337923974359	-12.7372	4.81225039607473e-26	6.26180948918056e-25	48.1537913735699
NAGK	-1.51946	7.62711459615385	-12.7347	4.88846789338853e-26	6.35543482928409e-25	48.1381096586204
NMI	-3.47648	7.18391391666667	-12.7332	4.93675226069532e-26	6.41261307167389e-25	48.128301196303
LMO1	1.75101632564455	4.43081019230769	12.7317815402356	4.97982099204776e-26	6.46292273175257e-25	48.1196328572259
ALG14	-1.82664	5.8995502948718	-12.7304	5.02398333504327e-26	6.50889806163562e-25	48.1108219222007
MRAS	1.94877604138403	4.63277262179487	12.7277330144981	5.10917997433249e-26	6.61352497285662e-25	48.0940408671933
ITPA	-1.15977	7.23674143589744	-12.7269	5.13720663942132e-26	6.64403139936964e-25	48.0885816194211
POLR2A	-1.22701	7.58531784615385	-12.7223	5.28729849761821e-26	6.83221685308011e-25	48.0598432672968
PAX7	-4.40812	8.87566812820513	-12.721	5.33015633597545e-26	6.88162905110036e-25	48.0517868598979
RRAGC	-1.58253	7.40696223717949	-12.7201	5.36358718169123e-26	6.9187952744604e-25	48.0455473874858
SRPK1	1.32544008208961	5.88946995512821	12.719354230343	5.38767557965943e-26	6.94385626828251e-25	48.0410756350931
ITIH4	2.02975028629584	5.52533523076923	12.7185159308409	5.41636143238217e-26	6.9747942075248e-25	48.0357764260604
UHRF1	-2.89625	6.64092272435897	-12.7161	5.50147172697153e-26	7.07827523835482e-25	48.0202174062897
PPRC1	-1.33868	6.68282871153846	-12.7127	5.61978625253085e-26	7.22426189615679e-25	47.9989836226787
ABRACL	-2.89934	5.64373184615385	-12.7112	5.67192291281367e-26	7.28499823086301e-25	47.9897682547472
GSDMC	1.47730063093627	4.14767341025641	12.7104804833542	5.69919723612393e-26	7.31372434289496e-25	47.9849811020794
STAB2	1.32015626390777	3.82349130128205	12.709773091246	5.7247929508916e-26	7.34024872421118e-25	47.9805093714097
IVL	1.26460692130261	3.90472230769231	12.7047686267469	5.90918469355623e-26	7.57015844791868e-25	47.948873911254
OSBPL1A	1.61775186567169	4.74431762820513	12.7029553800918	5.97745085370339e-26	7.65103438739921e-25	47.9374115329874
HACD2	-1.91553	6.74812827564103	-12.7028	5.98358201282563e-26	7.65230801794756e-25	47.9363884825304
TPM2	3.25599478154691	9.61860883333333	12.6997129476994	6.1014963304037e-26	7.79641456489578e-25	47.9169145600207
MBD4	-1.35269	8.06435430769231	-12.6986	6.14443166057841e-26	7.84454904121317e-25	47.9099169975153
TM2D2	-1.51045	7.18233	-12.6967	6.22098559208322e-26	7.93548496031232e-25	47.8975607763165
RNF138	-2.0814	6.39285617307692	-12.6952	6.27910737843004e-26	8.00277338162781e-25	47.8882807398243
SPATA31E1	1.13445039009502	3.76991233974359	12.6896926857475	6.50135151263798e-26	8.27894326382849e-25	47.853571320506
CADM3	1.11624575440981	4.92079556410256	12.688960047784	6.5315952627972e-26	8.31035335784931e-25	47.8489399183876
PHC2	-1.14917	7.99272890384615	-12.671	7.3199317489587e-26	9.30543200748598e-25	47.7352297851266
CSTF2T	1.08439271506111	5.98397387179487	12.6707056639165	7.33231372428318e-26	9.31322610213939e-25	47.7335432380094
CLEC11A	-3.2093	7.18605001923077	-12.6677	7.47239363079901e-26	9.48306581816648e-25	47.7146589302913
KCNJ2	2.58658066350073	5.25556948717949	12.6647819891915	7.61269866387239e-26	9.6529019057902e-25	47.6960958980491
PPP1R21	-2.18531	6.12301473076923	-12.6633	7.68536542866866e-26	9.73675676205224e-25	47.6866157962392
GJA10	1.13774991248308	3.46671213461538	12.6558117097603	8.05783762961965e-26	1.01999764523112e-24	47.6393887561426
TP53INP2	1.47707441383996	6.53081817948718	12.6518066194952	8.26490350177251e-26	1.04532085970211e-24	47.6140698031719
CS	1.37667679579384	9.61416	12.6472967634588	8.50444355136542e-26	1.07470487253429e-24	47.5855598091958
PUDP	1.84769426797835	6.2930309551282	12.6334175789096	9.28608393830857e-26	1.17248614065135e-24	47.4978192495822
TLE4	2.36654931818187	4.74900863461539	12.6317535816545	9.38449510973979e-26	1.18390848975456e-24	47.4872998583705
THBS3	-2.05686	6.56953437179487	-12.6231	9.91151939178989e-26	1.24834211700724e-24	47.4327781705731
CCNB2	-2.88325	6.6661556025641	-12.6231	9.9119989557659e-26	1.24834211700724e-24	47.4327298910877
GOLGA4	1.29163874151974	7.27869962179487	12.6206369513439	1.00692550071907e-25	1.267076269866e-24	47.4170230085722
BPIFA3	1.21845326187249	4.17825093589744	12.615066176863	1.04309767914795e-25	1.31148627186712e-24	47.3818057111429
PRKACA	1.15836038738133	7.13180608333333	12.613754791648	1.05180005115241e-25	1.32131272867789e-24	47.3735153925431
GNL2	-1.92433	7.41210744871795	-12.6099	1.07752519505753e-25	1.3524892907466e-24	47.3494035728544
CASP6	-1.90753	5.91477205128205	-12.6054	1.10920584017752e-25	1.39108230747516e-24	47.3204887406295
STEAP1	-5.12347	7.81283053846154	-12.6001	1.14682666380909e-25	1.43705386577726e-24	47.2872064508633
RSPRY1	-1.35905	7.18442865384615	-12.5947	1.18696846327414e-25	1.48610446506902e-24	47.2528771361251
SH3BP4	-2.66626	7.13703708974359	-12.594	1.19168827742779e-25	1.49076101136832e-24	47.248917266687
ECH1	1.4255977686568	9.07483707051282	12.5937540200846	1.19389157247464e-25	1.49226430690434e-24	47.2470740947805
EXOSC4	-1.85506	7.17675444871795	-12.5931	1.19905037241843e-25	1.49745611891552e-24	47.2427717614835
RAB2B	-1.56	6.73167386538462	-12.5917	1.20963208381919e-25	1.50940606506048e-24	47.2340044655986
NDUFA5	1.72469352917239	7.84864643589744	12.5800687249814	1.30202793797009e-25	1.62334010441978e-24	47.1605578201837
NPAP1	1.29485983107196	3.98576828846154	12.5751152947898	1.34353782668202e-25	1.67369315047955e-24	47.1292429826884
CASP3	-1.61716	6.00712757692308	-12.5697	1.39028069161132e-25	1.73047552417018e-24	47.0951183699691
HDHD2	-1.31698	7.59511153205128	-12.5613	1.46631879776805e-25	1.82359630784191e-24	47.041985661278
TAS2R38	1.22053697150614	3.81968262820513	12.5608593002771	1.47053798403204e-25	1.82731821718877e-24	47.0391186979369
PDHA1	1.37935085820903	8.32776948076923	12.5604360108573	1.47448705293668e-25	1.83069855014196e-24	47.0364427248447
KRTCAP2	-1.48947	8.33697586538462	-12.5394	1.68504938217743e-25	2.09038723938897e-24	46.9032521182419
ERCC4	1.13634923270018	4.85143073717949	12.5360424446253	1.72092726342061e-25	2.13311940912677e-24	46.8822303563008
WDR93	1.22854356512893	3.88031544230769	12.5287647752098	1.80213788927871e-25	2.23192455630619e-24	46.8362221575339
DEFB118	1.21045966621442	4.29215132051282	12.5282527482977	1.80799378347794e-25	2.23731722425563e-24	46.8329852124479
ALDH7A1	-3.38147	8.10158612179487	-12.527	1.82263272663708e-25	2.25356058042871e-24	46.8249389356521
IL19	1.13641508548172	3.91086630769231	12.5195728673447	1.91020917005929e-25	2.35988444649365e-24	46.7781125777047
TMEM138	-1.50491	6.42851360897436	-12.5188	1.91972727116677e-25	2.36967826123561e-24	46.773153268319
FAHD1	1.55488287177752	4.94524639102564	12.513337610405	1.98718469850199e-25	2.45091596216731e-24	46.7386944962287
MSH2	-1.95993	6.14491833333333	-12.5108	2.01992523914537e-25	2.48923623970445e-24	46.7223894004594
FSCN1	-1.67796	7.35739283974359	-12.5102	2.02698780989666e-25	2.49587532063226e-24	46.7189068458206
KDSR	-4.3791	7.68729014102564	-12.5051	2.09419128593558e-25	2.57649512544626e-24	46.6863631911442
CLTB	1.22409630257807	6.76082743589744	12.4921135344106	2.27321247377749e-25	2.79443833719561e-24	46.604520680544
SMARCB1	-1.34308	7.09779292307692	-12.4884	2.32732776991664e-25	2.85860316933125e-24	46.5810469137596
CUL4A	1.29149994165543	7.04395125641026	12.4877659535704	2.33670142862809e-25	2.86775243699588e-24	46.5770364069882
PPP1R35	-1.38413	6.69641407051282	-12.4817	2.4283373230549e-25	2.97776113384321e-24	46.538656637838
HMGCR	-2.2335	6.56688506410256	-12.477	2.50134636076501e-25	3.06476640041431e-24	46.5091012216825
EBP	-1.72273	6.96774028846154	-12.4767	2.50570078686385e-25	3.06757896659692e-24	46.5073658350745
ATR	-1.44964	5.39706961538462	-12.474	2.55015159806247e-25	3.11943420850023e-24	46.4898212600809
RNASEH2C	-1.28257	7.81362465384615	-12.4706	2.60454137736172e-25	3.18335209034556e-24	46.4687652586756
SNX21	1.77945952578025	5.38864212179487	12.4659725543847	2.68270000334273e-25	3.27619240572158e-24	46.439265171079
GLYAT	1.18628308955228	3.20359874358974	12.4657476897219	2.68652490671946e-25	3.27817646070542e-24	46.4378436543352
HCFC1R1	1.1428064932158	6.62603007051282	12.4654270459773	2.69198842783316e-25	3.28215512162735e-24	46.4358166556654
DLC1	-2.14959	7.41367902564103	-12.4602	2.78234888122066e-25	3.38955159291141e-24	46.4028763015988
ALDH3B1	1.12830546404347	5.66390312820513	12.459890815753	2.78809311920726e-25	3.39377445940106e-24	46.4008185927762
AOC2	1.06711129104481	3.82336576282051	12.4533532682127	2.90600734186245e-25	3.53441660297214e-24	46.3594907296614
CD1B	1.24444330664861	3.23035015384615	12.4512629953333	2.94475070025689e-25	3.57861669519799e-24	46.3462768681749
RXRG	1.97031619063775	4.44310918589744	12.4415012566707	3.13263665916496e-25	3.80384299795425e-24	46.2845673697833
PRADC1	1.73102562754416	6.20621991666667	12.4402458545854	3.15765393403912e-25	3.83109820547629e-24	46.2766312936105
UQCRQ	1.54819478358216	9.18961237820513	12.4384852575605	3.19307550447581e-25	3.87092204566193e-24	46.2655016202453
NAT10	-1.68097	7.48302466025641	-12.4334	3.2977599736481e-25	3.99457933718562e-24	46.2333167459884
PUM2	-1.41803	8.27568323717949	-12.43	3.36922124768736e-25	4.07782513154297e-24	46.2119278110282
NPY1R	-5.66655	8.37897280769231	-12.4251	3.47666634697592e-25	4.20445226490213e-24	46.1806077904926
DUSP12	-1.32996	6.68449350641026	-12.4244	3.49173785124133e-25	4.21925403452105e-24	46.1762920783265
KRT2	1.3104	3.88909554487179	12.4223138609267	3.5375957939662e-25	4.27120257166146e-24	46.1632743677223
SCARB1	-1.4231	6.99099010897436	-12.4222	3.54069639050274e-25	4.27148465765994e-24	46.1624003012725
MYL10	1.29054628154686	4.24857069871795	12.4207991680706	3.57171011916141e-25	4.30541335480468e-24	46.1536993337642
CAST	1.41176553799189	4.7223116474359	12.4197670772391	3.5951434043411e-25	4.33015695887454e-24	46.1471750453472
BTN2A1	-1.21975	6.78027101923077	-12.4188	3.61738457097183e-25	4.35342590653548e-24	46.1410218879011
ZNF514	-2.1171	6.70395801282051	-12.4166	3.66859995848148e-25	4.41149885241449e-24	46.1269955143078
MSRB1	1.48755945047496	6.90705575641026	12.3963854268866	4.16922752982836e-25	5.00927476016555e-24	45.9993713946552
PIK3R2	-1.11562	7.42911659615385	-12.3963	4.17243437637791e-25	5.00927476016555e-24	45.9986043087054
RPS6KA6	1.55696832496612	3.65980090384615	12.3923379153332	4.27753050540574e-25	5.13131457327215e-24	45.9737860162439
C1orf54	-2.00704	7.15180869871795	-12.391	4.31259063110788e-25	5.16505529042414e-24	45.965642099131
CSRP1	-2.51438	8.81277669871795	-12.3875	4.41122945275625e-25	5.278948402941e-24	45.9430802045629
ANAPC4	-1.8157	7.58078233333333	-12.3853	4.47222394632979e-25	5.34764563213223e-24	45.9293798918938
PPIH	-1.4141	7.61299921794872	-12.3779	4.68592559235421e-25	5.59868527670291e-24	45.8828114057598
RPS21	-1.32499	10.322784724359	-12.3742	4.79707487956157e-25	5.72689251847659e-24	45.8594234670227
MAPRE3	1.4553409131615	4.25000415384615	12.3704216658475	4.91473037030476e-25	5.86265554741158e-24	45.8352497588025
NDUFS2	1.23513204681147	8.75575587820513	12.3683540064085	4.97953987350984e-25	5.93521316603385e-24	45.8221799309846
ZNF189	-1.17261	6.65389409615385	-12.3634	5.13669249433242e-25	6.11274612404622e-24	45.7911811052289
CHP1	1.74483463297156	5.50096169871795	12.3617641777408	5.19185094767534e-25	6.17345469029648e-24	45.7805253702793
PLPP6	-2.6466	6.35773971794872	-12.3582	5.30899798517313e-25	6.30771618669015e-24	45.7582651090503
CSTF3	-1.50096	7.12180907692308	-12.358	5.31750212484485e-25	6.31278598869031e-24	45.7566683297936
BPTF	-1.46777	8.24828577564103	-12.3572	5.34469638613623e-25	6.33851470914004e-24	45.7515792892796
TACO1	1.08544838398921	6.2916398974359	12.3570966477853	5.34768305885564e-25	6.33851470914004e-24	45.7510219526501
ZSWIM1	1.09352820759842	4.65962071794872	12.3558989935395	5.3884168985317e-25	6.38171886893671e-24	45.7434516201069
TIPIN	-1.61523	5.49711232692308	-12.3545	5.43472970453188e-25	6.43145654232093e-24	45.7349136660692
NOL8	-1.48628	7.14794401282051	-12.3524	5.51035597154213e-25	6.51577727142907e-24	45.7211268691721
EIF4G1	1.09852293894171	6.87716287179487	12.3499181822721	5.59652280281394e-25	6.61241817915345e-24	45.7056472977728
ZMYM4	-1.44154	7.46283825641026	-12.3493	5.61958547523602e-25	6.63440602183371e-24	45.7015445991549
CSTL1	1.06301191926733	3.11413110897436	12.3432572677714	5.83776629626209e-25	6.88653048677822e-24	45.6635444601985
BET1	-1.60434	6.63040366666667	-12.3411	5.91792961456177e-25	6.97557225691106e-24	45.6499383825247
F2RL1	1.27703608073275	4.55383716025641	12.3375156688441	6.05404226741699e-25	7.13036962389294e-24	45.6272528305864
IKBIP	-2.26572	4.80823362820513	-12.3362	6.10373812464103e-25	7.18322230008109e-24	45.6190970553582
PRKDC	-2.10872	8.41080055769231	-12.3333	6.21684507173729e-25	7.31055838388428e-24	45.600779547372
PSMG3	-1.52242	6.90496546794872	-12.3323	6.25575598151388e-25	7.35051327827881e-24	45.5945549505241
LEMD3	-1.28704	7.15080392307692	-12.3284	6.41377865952576e-25	7.53025124099876e-24	45.5696677616673
NCAPG	-2.91594	6.28830337179487	-12.3253	6.54032212452071e-25	7.6727763254515e-24	45.5501765180511
TMEM86A	1.0656101913162	5.30317648717949	12.3212505310454	6.7112084274142e-25	7.86705699134888e-24	45.5244454826075
ITSN1	1.38745427883316	4.77683853205128	12.3207699631713	6.73167364594149e-25	7.88484321154735e-24	45.5214
DUSP10	1.60935367503396	4.39848468589744	12.299266652016	7.71419928085229e-25	9.02149568959328e-24	45.3854958555256
FNBP1	-2.80599	8.68571513461538	-12.298	7.77586741403081e-25	9.08648224326627e-24	45.3775527061717
NAB2	-1.56176	6.88650773076923	-12.2969	7.83085625615872e-25	9.1435679749615e-24	45.3705228390738
SPARC	-2.6985	10.6287736730769	-12.2931	8.02137961566332e-25	9.35869497993483e-24	45.3465422307722
CIART	1.71445546336505	5.14867626282051	12.2923235863709	8.06111152408092e-25	9.39769175252595e-24	45.3416131297207
PSMD9	-1.15858	7.19444028846154	-12.2867	8.35334475968025e-25	9.73076493936483e-24	45.3060885829182
TGM5	1.21315849660791	4.43630373076923	12.2818048547181	8.61662772271722e-25	1.00296200344347e-23	45.2751319247581
OR8B8	1.14117814721849	3.76609559615385	12.2745834980081	9.02000528656459e-25	1.04909491619458e-23	45.2294917643246
BAG2	2.1782499389417	4.98840206410256	12.2727201669305	9.1271186701535e-25	1.06072496931839e-23	45.2177153074438
PHTF2	1.37712213907738	5.52983871153846	12.2649846745294	9.58556210585511e-25	1.11313554025826e-23	45.1688266010749
NVL	-1.31713	6.60949224358974	-12.2627	9.72492383652789e-25	1.12843956573543e-23	45.1544277483896
AP3S1	-1.5195	8.04297698717949	-12.2606	9.85551014874656e-25	1.14270230121537e-23	45.1411216421666
CLEC1A	1.59845168453193	3.7985008525641	12.2600292692051	9.89127058176878e-25	1.1459567682564e-23	45.1375085782575
MAPKAPK3	1.27626355970155	6.07265832692308	12.2590007268967	9.95593481557325e-25	1.15255223634208e-23	45.131008258605
NFATC1	1.15951363500683	5.84270956410256	12.258862302191	9.96466975606019e-25	1.15266781595917e-23	45.1301334246103
CFAP20	-1.54914	7.30909	-12.2572	1.00714611261199e-24	1.16411713978324e-23	45.1194994833251
PDE4DIP	3.6996367713705	7.93285205769231	12.2508389951283	1.04842738532258e-24	1.21089299332722e-23	45.0794271333172
EFCAB7	-2.46493	5.70907495512821	-12.248	1.06741122284908e-24	1.23186365679539e-23	45.0615261141668
OAZ2	1.32179203052924	6.99035208333333	12.2476279817255	1.06997375890401e-24	1.2338652503027e-23	45.0591341676197
LRRC52	1.17773558344645	4.65602792307692	12.247334297708	1.07196638321997e-24	1.23520704900189e-23	45.0572781498662
TAL1	1.10701	5.35045351282051	12.2434836602316	1.09843849842718e-24	1.26473224019062e-23	45.0329430825322
NAT2	1.35496796336503	3.39832430769231	12.2276619794194	1.21424606138716e-24	1.39591451146662e-23	44.9329561260299
MACROD2	1.14201271573952	3.50469181410256	12.2267490133599	1.22128933116348e-24	1.40292904741747e-23	44.9271866366968
HDDC2	1.28356460108555	7.72559219230769	12.2249813172089	1.2350429139092e-24	1.41763515980995e-23	44.9160157138005
GLRX5	1.26528699321582	8.22640746153846	12.2231313307595	1.24960261931002e-24	1.43324321979214e-23	44.9043248065011
ABCC10	-1.40728	6.39161212179487	-12.2205	1.27083295556172e-24	1.45465857690519e-23	44.8875195250467
AICDA	1.02507253867032	3.22363606410256	12.2204260580104	1.27120307881774e-24	1.45465857690519e-23	44.8872290435921
RCOR1	-2.53254	7.88247911538462	-12.2186	1.28566646573887e-24	1.47008017444693e-23	44.8759435786323
ECI2	2.36613690230671	6.56514952564103	12.2167498825431	1.30115531910204e-24	1.48664977755378e-23	44.8639979050326
NUP133	-1.76664	7.07608103205128	-12.216	1.30729410375427e-24	1.49251914573448e-23	44.859302717128
NDUFA4	1.63193951560388	8.84943434615385	12.2102707999394	1.35567257926583e-24	1.5465670565453e-23	44.8230546208065
DDX55	-1.36218	5.98653181410256	-12.2072	1.3824163465991e-24	1.57587001897322e-23	44.8035679275585
PJA1	-1.50876	6.88743884615385	-12.2036	1.41377528454019e-24	1.61038516547127e-23	44.7811930500061
RUNX3	-2.2458	7.01766889102564	-12.2005	1.44256361954044e-24	1.64066834866664e-23	44.761085077299
MALAT1	-1.12228	12.8616132307692	-12.1968	1.47627166458106e-24	1.67772475443122e-23	44.7380447440305
OR51B2	1.12760111736774	4.11107691666667	12.1960238742997	1.48371765760353e-24	1.68490162962157e-23	44.7330261967182
TMEM248	-1.59914	7.47348330769231	-12.1955	1.48841324198272e-24	1.68894660261238e-23	44.7298743400625
ILF2	-1.97292	8.65246324358974	-12.1952	1.49132730962137e-24	1.69096541750752e-23	44.7279233029006
PLA2G4F	1.10248166485758	5.34070506410256	12.1862218910283	1.57876753950617e-24	1.78874962517889e-23	44.671087837054
TPGS2	-1.93067	7.02337692307692	-12.1859	1.58154843804867e-24	1.79053876736225e-23	44.6693323588738
FOCAD	-2.24994	7.29432011538462	-12.183	1.61153053430669e-24	1.82309745107331e-23	44.6505994523858
ZNF169	1.37094965875174	5.13888403205128	12.1788796724373	1.65393180032405e-24	1.86964566714932e-23	44.6246936366574
DNAJC5B	1.2320445251018	3.74472752564103	12.1771607187683	1.67203987067821e-24	1.88868248925206e-23	44.6138319936953
GPALPP1	-1.2995	5.02735503846154	-12.177	1.67348810197883e-24	1.88888630540777e-23	44.6129683978576
NCBP2	-1.37503	7.54197037179487	-12.1741	1.70470793189208e-24	1.9226679392324e-23	44.594531208604
TCEA3	2.76136557801907	7.88557	12.1731496922373	1.71506803590568e-24	1.9328894604356e-23	44.5884874973035
RIOK1	-1.51596	6.37925505128205	-12.1687	1.76367259944661e-24	1.98616463032162e-23	44.5606122869712
IL1RAPL2	1.49088543147901	4.03880105128205	12.1633323555681	1.82511180847904e-24	2.05225213845504e-23	44.5264557612155
HPS3	-1.63859	6.0078919551282	-12.1613	1.84836349822422e-24	2.07683014781619e-23	44.5138283367007
NUP160	-1.69427	5.99520003205128	-12.1563	1.90859179673186e-24	2.142886901244e-23	44.4818443936529
USP24	1.31415511804619	6.40304035897436	12.1505433399672	1.97912014741117e-24	2.2203999304427e-23	44.4456496547017
LINGO1	-2.1031	7.80564232051282	-12.1481	2.01034595063567e-24	2.25373546414755e-23	44.4300349319874
NDUFAB1	1.23565182496616	9.15932753846154	12.1376188683373	2.14796215764566e-24	2.40620211930546e-23	44.3639905904389
PREP	1.11444430529179	6.62104437179487	12.1356382211202	2.17507978231922e-24	2.43474933709797e-23	44.3514767804548
COX8A	1.50134004884676	9.46395866666667	12.1348340195815	2.1861877923074e-24	2.44534624005916e-23	44.3463958226118
PPWD1	-1.58169	6.71205501282051	-12.1265	2.30490226833441e-24	2.57619946706035e-23	44.2936518977375
FBXO5	-2.3857	4.96619937820513	-12.121	2.3862986998264e-24	2.66517723603549e-23	44.2590355236965
ETFA	2.21610994640441	7.56867178846154	12.116563260025	2.45441173502175e-24	2.73919703671079e-23	44.2309640946756
LGALSL	1.71887595658079	5.14475471794872	12.1081181692262	2.58927317701281e-24	2.88754349283786e-23	44.1776114934605
FUBP3	-1.26307	6.79721836538461	-12.099	2.74235919552193e-24	3.0559767878894e-23	44.1203182363825
CRY2	1.17136898643154	6.27109666666667	12.0979171547399	2.76209040899666e-24	3.07566405109426e-23	44.1131675365544
NXF1	-1.25001	8.19758323717949	-12.0937	2.8367604188096e-24	3.15645208960749e-23	44.0865615843509
LONRF2	2.66855342673004	4.04932162179487	12.0922091528314	2.86377346771345e-24	3.18413141010916e-23	44.0771086651157
UQCRC2	1.93752226797837	8.77686150641026	12.0781253796572	3.13095949609814e-24	3.47861040509815e-23	43.9881407765533
GAS2L3	-2.61328	6.99903703205128	-12.0772	3.14935699788013e-24	3.49644336150641e-23	43.9822972211336
SNRPA	-1.72136	7.95195258333333	-12.0726	3.24263104184689e-24	3.59731644769e-23	43.9531864848236
LZTFL1	-1.95351	5.57622930128205	-12.0624	3.45876361061869e-24	3.83423504721785e-23	43.8888288235716
NDC80	-2.68199	5.53587235897436	-12.0538	3.6520994695961e-24	4.0455486986998e-23	43.8345802896019
UEVLD	1.36550139348715	4.73038717948718	12.0534026193035	3.66164842672408e-24	4.05311292048752e-23	43.8319759040479
SQSTM1	1.65240958276806	8.09717758333333	12.050154419399	3.73775133868323e-24	4.13428041537056e-23	43.8114591598769
POM121L12	1.15399042808689	5.87887549358974	12.047533889461	3.80029917362099e-24	4.20034550354445e-23	43.7949071634649
SH3BGRL3	-1.74261	7.98476165384615	-12.0463	3.82999529823037e-24	4.23002964776385e-23	43.7871438507156
FBXO11	-1.57451	7.58562373717949	-12.0461	3.83415848696823e-24	4.23149091091405e-23	43.7860603029405
SHTN1	-3.01883	6.87131687820513	-12.0369	4.0662251152499e-24	4.48428482547063e-23	43.727450033704
MYPN	3.52271091723209	6.0018501025641	12.0355012091431	4.10120303344566e-24	4.51951360912033e-23	43.7189073679283
TRIP4	-1.43771	6.50430658974359	-12.0321	4.19043550518839e-24	4.61201847169166e-23	43.6974399157787
MYC	-2.82429	8.71163755769231	-12.0321	4.19133700964528e-24	4.61201847169166e-23	43.6972253736929
ADGRF3	1.32048189755771	4.59161654487179	12.0281714282943	4.29605516021509e-24	4.72375836398854e-23	43.6726132304485
OXT	1.02249805970153	4.39675038461538	12.0276861237724	4.3092782128972e-24	4.73480354675187e-23	43.6695481407096
COL1A2	-3.52788	10.8444187884615	-12.0273	4.32025132988869e-24	4.74336216389179e-23	43.6670117172002
TGS1	-1.69779	6.16211316025641	-12.0242	4.40549282348055e-24	4.83339010140183e-23	43.6475249256792
INTS8	-1.63462	7.55276598076923	-12.0226	4.4516333126333e-24	4.87439866885956e-23	43.6371336159023
TMEM243	-1.94348	5.83457185897436	-12.0225	4.45268580999923e-24	4.87439866885956e-23	43.6368978413308
DDR2	-2.38937	7.94535643589744	-12.0195	4.53814375672012e-24	4.96430277763386e-23	43.6179376891523
GFRA4	1.11032633175038	4.66626187820513	12.0142102618964	4.6931576421887e-24	5.13010680197868e-23	43.5844393805941
CCT2	-1.83357	8.46154498076923	-12.0126	4.74245581221485e-24	5.18019421892881e-23	43.5740177039954
CETN2	-1.48802	7.52872698717949	-11.9991	5.16417240529942e-24	5.63670363857553e-23	43.4890552001338
EXOC1	-1.5191	7.38621557051282	-11.9956	5.28130436839297e-24	5.76033336637532e-23	43.4666869574474
C6orf15	1.3285382225238	5.28906414102564	11.9871755948717	5.56942267311611e-24	6.07014106852647e-23	43.4137110746683
C11orf21	1.08344154070561	4.25532222435897	11.986200874702	5.60390207609913e-24	6.1032556309796e-23	43.4075558928266
NUP107	-1.70297	7.37972053205128	-11.9822	5.74649827351747e-24	6.25398668934528e-23	43.3824959079655
CRELD2	-1.18797	7.57297251923077	-11.982	5.75532063671929e-24	6.25901621653144e-23	43.3809659523663
PRPH2	1.54995351017644	4.91608235897436	11.9738590228103	6.0593830632611e-24	6.58488316991445e-23	43.3296213889528
HBS1L	1.78491583242881	5.44309483974359	11.9700100077583	6.20886537748962e-24	6.74241146204211e-23	43.3053169871304
FTSJ3	-1.29764	7.00585783974359	-11.9694	6.23186151295821e-24	6.76245482021591e-23	43.3016300571851
PEX19	1.34194357394851	6.83531433333333	11.9688534734203	6.25449717370392e-24	6.7820781216168e-23	43.2980141864314
HADH	1.22428807937592	7.56869	11.9651997468257	6.40087117167175e-24	6.93575124267181e-23	43.2749433838715
UTS2R	1.05397437652651	6.30805826282051	11.9610499008749	6.57127761984581e-24	7.11522276584904e-23	43.2487403437088
ZNF529	-1.75634	5.62064951282051	-11.9567	6.75305709093496e-24	7.30673911385911e-23	43.2215273003067
SMOC1	1.18526192401632	4.00003980769231	11.9544963419272	6.84967028408075e-24	7.40589532384028e-23	43.2073606468716
DENND6A	-1.39839	6.9471121474359	-11.9537	6.88293128489545e-24	7.43646071165028e-23	43.2025297001199
HSPB1	1.71229136295803	10.1550744423077	11.9502254467548	7.03740971037233e-24	7.59785270107517e-23	43.180394481191
IFT74	-1.90427	5.47562231410256	-11.9493	7.07823696912523e-24	7.63087211309673e-23	43.1746255178513
PUM1	-1.27298	8.84426187179487	-11.9467	7.19458670916713e-24	7.75069756904419e-23	43.1583658546032
CASR	1.21987692062419	4.36854368589744	11.9414226702408	7.44074221055348e-24	8.01008801987257e-23	43.1248
MED1	-1.28188	6.74159618589744	-11.9342	7.78828006819184e-24	8.37816496288738e-23	43.0792910673587
SLC22A25	1.10555222998648	5.16571489102564	11.9337810839473	7.80955682226253e-24	8.39499185388813e-23	43.0765703595334
PTPRF	-1.66674	6.47787961538462	-11.9286	8.07235803230853e-24	8.66499008093407e-23	43.043563545258
TEF	1.01773238059705	4.05731598076923	11.9284064440023	8.07985092760009e-24	8.66678898274397e-23	43.0426383015713
SHQ1	-1.45126	7.08576411538462	-11.9264	8.18320611919858e-24	8.77133726402443e-23	43.0299625455089
TRMT1	-1.58249	6.79961239102564	-11.9228	8.36999967269836e-24	8.96510604770186e-23	43.0074546459881
CCDC149	1.06258266621442	5.56008087179487	11.9203323561132	8.5035764343103e-24	9.100412322945e-23	42.9916651467793
PAN2	-1.70455	7.05731963461538	-11.9202	8.50854041604294e-24	9.100412322945e-23	42.991083168467
CBX3	-1.63346	6.10861830128205	-11.9181	8.62240983716148e-24	9.21558709927323e-23	42.9778255177835
LRRC43	1.12467802510181	5.96792809615385	11.914851062863	8.80381905895383e-24	9.40273119421886e-23	42.9570618039382
ZNF784	1.17452205902312	5.61521912179487	11.894579149228	1.00092440119926e-23	1.06672193515506e-22	42.8290928688537
HNRNPD	-1.17141	9.37203522435897	-11.8899	1.03120996858658e-23	1.09821281786786e-22	42.7993667131257
SARAF	-1.5018	9.99107294230769	-11.888	1.04328426685964e-23	1.11027802085298e-22	42.7877582025243
FBXO32	4.3051604850747	6.87537403205128	11.8850712183477	1.06301261925461e-23	1.1304657397769e-22	42.7690769987222
CAMLG	-1.2243	8.48420653205128	-11.8849	1.06399688752216e-23	1.13070539423629e-22	42.7681540780778
CCNL2	-1.98524	7.79012341025641	-11.8843	1.0682328307964e-23	1.13439778660268e-22	42.7641918741005
GNB4	-1.51621	6.06995133974359	-11.8825	1.08028517265851e-23	1.1463795432649e-22	42.7530037670725
CYBA	-1.83491	7.24477	-11.8822	1.08244740512904e-23	1.14785650455641e-22	42.7510097958685
FDPS	-1.29278	7.37334344230769	-11.8758	1.12752998956321e-23	1.1948128957683e-22	42.7103187376848
DPAGT1	-1.48894	6.41804423717949	-11.8742	1.13840327698759e-23	1.20547764206383e-22	42.7007482697493
VKORC1	-1.46491	7.75728603205128	-11.8734	1.14453569486257e-23	1.21111060495436e-22	42.6953908697538
KRTAP4-2	1.19910443622799	3.60779876282051	11.8714182634562	1.15896024805043e-23	1.22550381374758e-22	42.682901641872
BPIFA1	1.07620139213029	3.88864487179487	11.8712515452151	1.16018384507739e-23	1.22592759629845e-22	42.6818493765339
CD36	3.43737854409776	5.85609992307692	11.8615124770738	1.23394833855217e-23	1.30294800114024e-22	42.6203813627242
RPS24	-2.76508	7.18729	-11.8594	1.25048261289222e-23	1.31947170322104e-22	42.6071081949083
TTLL11	1.05704450000004	4.95594487820513	11.8530059370793	1.30220215913866e-23	1.37307218464309e-22	42.566694819515
RABAC1	-1.71599	8.49231892307692	-11.8487	1.33831499832489e-23	1.41015241584459e-22	42.539417253044
TOR1B	-1.28775	6.97266919230769	-11.8482	1.34274137530478e-23	1.41381651948169e-22	42.5361245866942
ACACA	-1.64012	7.28383981410256	-11.8444	1.37478463322179e-23	1.44653363350081e-22	42.5126073081469
OR1G1	1.23466552849393	3.62068887820513	11.8407473876484	1.40725041978478e-23	1.47964883587674e-22	42.489332535141
TRMT112	-1.23572	9.34407094871795	-11.8288	1.5179538450511e-23	1.5949220266161e-22	42.4138213290869
CSTF2	-1.02227	6.2136441474359	-11.8231	1.57361482932092e-23	1.65107657338397e-22	42.3779114254306
RBM6	-1.14263	5.96224078846154	-11.8177	1.62826745284757e-23	1.70721722589556e-22	42.3438674087164
ADH1B	3.11780608751702	4.03384687820513	11.8152788968957	1.65335790931605e-23	1.73230516813642e-22	42.3286191828562
RFC1	-1.38425	6.57906	-11.8122	1.6855650063187e-23	1.76480906740283e-22	42.3093816763282
CSNK1G2-AS1	1.13645014721851	5.17629382692308	11.8087276794273	1.72333811471174e-23	1.80309091089117e-22	42.2872825776778
INVS	-1.27857	5.20495767948718	-11.8067	1.74541296664445e-23	1.82490580982706e-22	42.274590928343
HNRNPA1	-2.09079	8.39417653205128	-11.7989	1.833543830635e-23	1.91436366731821e-22	42.2254724602973
ATG4A	1.29175816417916	5.56359835897436	11.7832240484658	2.02513041868045e-23	2.11291443332774e-22	42.1263745202788
TIMP4	1.70130071370425	4.23401912820513	11.7820724551419	2.03993966697234e-23	2.12390364068629e-22	42.1191093860024
SLC25A17	-1.41257	5.89890100641026	-11.7682	2.22714562842018e-23	2.31396392732442e-22	42.0315624972551
DHX8	-1.18104	6.26966325641026	-11.7674	2.23848638737546e-23	2.32412604080188e-22	42.0264980688529
UQCR11	1.33413529036642	9.08055794871795	11.7594461785068	2.35388921938194e-23	2.4422420250398e-22	41.9763748536942
WFIKKN1	1.00498252374496	4.90937987179487	11.7592961758699	2.35612403992357e-23	2.44285957347399e-22	41.9754286443934
PITPNA	-1.27741	7.68450930769231	-11.7574	2.38461016280445e-23	2.47067502194878e-22	41.9634458206033
TEAD4	1.50843574626872	6.13779437179487	11.7561919493314	2.40285140471867e-23	2.4861168804794e-22	41.9558475153375
PPP1R27	2.29616168317508	5.33946826282051	11.7547788269512	2.42442850916343e-23	2.50670092699694e-22	41.9469338045877
SETMAR	1.4085684545455	4.95665026923077	11.7532816290366	2.44750064354233e-23	2.52880111568219e-22	41.9374898392498
PZP	1.14969428222528	4.10331	11.744017331103	2.59522545618393e-23	2.67957477974251e-22	41.8790546668108
TRPM4	-2.49722	7.26442412179487	-11.7414	2.63911403754871e-23	2.72300277322979e-22	41.862333783616
MBOAT7	-1.11141	7.35260962820513	-11.7396	2.66838685318234e-23	2.75106442284379e-22	41.8513351877809
ARHGDIB	1.68997569470833	6.42085775641026	11.7395267349198	2.67000413143978e-23	2.75106442284379e-22	41.850731055005
PAPOLG	1.25496233649937	5.18358107692308	11.7350866948508	2.74605747228925e-23	2.82747133929769e-22	41.8227270420082
HIPK3	1.23457362415201	4.62754023076923	11.7289103183103	2.8554656758895e-23	2.93809275587553e-22	41.7837728964259
PRR13	-1.8355	7.58216472435897	-11.7246	2.93368862788387e-23	3.01649598804981e-22	41.7568266728446
PDZD11	-1.18865	7.10733639102564	-11.7239	2.94812829092633e-23	3.02925264872492e-22	41.751931165349
KDM3A	-2.08321	7.82506981410256	-11.723	2.96347141079669e-23	3.04291940382218e-22	41.7467555668979
RP9	1.38987745318865	4.64640576923077	11.7197518977994	3.02576638017919e-23	3.10474471751307e-22	41.726013734643
ANKRD35	1.23082458344645	4.64567683333333	11.7116442480203	3.18497769096645e-23	3.26361641112168e-22	41.674884067296
WRN	-1.6328	6.17028	-11.7107	3.20414601340696e-23	3.28100147448456e-22	41.6689014718124
CA4	1.16668658344645	4.39495373076923	11.7078113813496	3.26313190095089e-23	3.33910729342495e-22	41.6507135400047
CNOT3	-1.31664	5.97479546794872	-11.6987	3.45598723248784e-23	3.5340256538666e-22	41.5934628603752
MITD1	-1.97059	5.32844323076923	-11.6858	3.75073848311014e-23	3.83280196569671e-22	41.511861547148
KBTBD7	-1.69024	5.83526287179487	-11.6828	3.82166837021906e-23	3.90260706291253e-22	41.4931830622038
SCAND1	-1.20684	7.18004187820513	-11.6802	3.8851277815919e-23	3.96469306972176e-22	41.4767633946646
DMTN	1.05104133310724	5.84478776282051	11.6779009381344	3.94263414642548e-23	4.02062328183389e-22	41.4621140769654
PCMT1	1.4966096099051	8.21384058333333	11.6747773553835	4.02128596568259e-23	4.09802596461729e-22	41.4424204339781
ZNF296	1.04528223812758	4.31095581410256	11.6735406779678	4.0528569876185e-23	4.12737636763691e-22	41.4346235062575
CLCN4	1.62512987856178	4.19806396794872	11.6733980928175	4.05651291689586e-23	4.12827772874531e-22	41.4337245480838
CHD1	-1.65145	6.72341039102564	-11.672	4.09272534068155e-23	4.16228770312727e-22	41.4248637697376
BEST3	1.58699343215743	3.35129178846154	11.6666150329998	4.23429347765543e-23	4.30332459233208e-22	41.3909602539239
PSG4	1.16382167367711	3.98823216025641	11.6653485058155	4.26834094562351e-23	4.33497012602895e-22	41.3829755454046
ID4	-3.89861	7.21534021153846	-11.6642	4.29944362291674e-23	4.3635838241033e-22	41.3757369211144
HHLA1	1.09098575440981	4.52448375641026	11.6630699042544	4.33028576224459e-23	4.39189432074078e-22	41.3686104661019
POGZ	-1.37955	8.44316533974359	-11.6629	4.33554718904667e-23	4.39423929044941e-22	41.3673998195818
ZNF367	-1.7038	5.26952092307692	-11.6603	4.40721787277896e-23	4.46384358168142e-22	41.3510532762884
TNKS2	1.36947210040711	6.79819880769231	11.6588685455024	4.44686609192977e-23	4.50094143367266e-22	41.3421242209722
CWF19L2	1.26987024423342	4.18192088461538	11.6560128776569	4.52789085338063e-23	4.57984017817502e-22	41.3241219013659
OGDH	1.20371585210317	6.13922953846154	11.6550304584962	4.55610500627285e-23	4.60525159351827e-22	41.3179287424309
ZNF226	-1.75251	5.32145726282051	-11.6543	4.57718688059903e-23	4.62342422603694e-22	41.3133261447904
NPEPPS	1.14789763704213	7.81092904487179	11.6534226935121	4.60265796108133e-23	4.64600277521347e-22	41.3077934955583
HABP2	1.06791468588878	3.96305462179487	11.6530035572391	4.61487198494095e-23	4.65517790816758e-22	41.3051513048271
ELOVL6	-2.44763	5.22877	-11.6516	4.65470378866905e-23	4.69218076775238e-22	41.2965830555824
TNFAIP6	-4.80145	8.00545138461538	-11.6483	4.75463618184967e-23	4.78967711111415e-22	41.2754052137741
HAND1	1.04197393758484	4.14712842307692	11.6423706013245	4.93579454642792e-23	4.96881100994794e-22	41.2381246848315
OPN3	-2.56555	7.30011626282051	-11.642	4.94681295346848e-23	4.97654059376954e-22	41.2359015685119
OSTC	-1.60105	8.16919794871795	-11.6357	5.14976988324536e-23	5.17722142310882e-22	41.1958147855602
ZNF558	-1.58448	6.25587689102564	-11.6345	5.18618692023071e-23	5.21031685263098e-22	41.1887894470087
C5orf64	1.09136486431482	3.28068947435897	11.6318712590532	5.2745560565354e-23	5.29552632657149e-22	41.1719449094361
KRT31	1.14024919063776	3.9529669551282	11.631210580978	5.29663357985203e-23	5.31411068728724e-22	41.1677806569974
ACD	-1.23688	6.58025195512821	-11.6245	5.52780454726395e-23	5.53858506722835e-22	41.1251911888131
ZNHIT6	-1.71981	6.48226561538462	-11.6217	5.62432986922894e-23	5.63151147322863e-22	41.1079328017104
NXPE4	1.19815007123477	3.60218958333333	11.6209786450223	5.65057695408237e-23	5.65399234646563e-22	41.1032911322897
CYSLTR2	1.0303237700136	3.45221289102564	11.6207906193277	5.65729757227723e-23	5.65691788787641e-22	41.1021060912459
TMEM267	-1.68145	5.21056346794872	-11.6201	5.68204082418062e-23	5.67784884235191e-22	41.0977552358527
PRDX4	-1.78546	7.69043842307692	-11.6191	5.71757193363164e-23	5.70843856786519e-22	41.0915404725198
MYH7B	2.18477845386707	4.38041773717949	11.6190383050103	5.72031598216171e-23	5.70843856786519e-22	41.0910621176085
DHX9	-1.39925	7.75887763461538	-11.6174	5.78156915255568e-23	5.76570273118656e-22	41.0804435110593
RRAS2	1.48798	4.93943451282051	11.6150055445928	5.86802316730121e-23	5.84784299562046e-22	41.0656461124691
SETD7	1.53388827611948	8.06341780128205	11.6149041552173	5.87178543623612e-23	5.84784299562046e-22	41.0650071266222
ACTN2	4.31983337584813	8.27337907692308	11.6111135320325	6.01418744078927e-23	5.98566323849828e-22	41.0411178132851
ATP1B3	-2.25908	7.61364127564103	-11.6053	6.24102394200632e-23	6.20727741735328e-22	41.0042080671324
UPK3A	1.23201195318864	4.24303368589744	11.5986988557668	6.50516970535887e-23	6.46567868179731e-22	40.962882215765
DNAJC8	-1.21478	7.7485403974359	-11.5914	6.81080840624612e-23	6.7649489629774e-22	40.917109689093
POLR2H	-1.27566	7.8869276025641	-11.5882	6.95122523737754e-23	6.89982044048554e-22	40.8967653984508
PLTP	-2.65336	7.68248	-11.5875	6.98284852733125e-23	6.9228041860767e-22	40.8922403866804
PAFAH1B3	-1.92345	7.54166190384615	-11.5874	6.98644327085767e-23	6.9228041860767e-22	40.8917273087078
NUP35	-1.99314	6.73152870512821	-11.5874	6.98831968310582e-23	6.9228041860767e-22	40.8914595931421
SPSB1	1.38316397489827	4.60808342948718	11.5853064079929	7.07981275433532e-23	7.00412551307051e-22	40.8784923632513
KRTAP17-1	1.25954812143831	4.46946859615385	11.5838594749072	7.14485669357127e-23	7.06378366805032e-22	40.8693752740483
NME4	-1.89586	8.43132271794872	-11.5799	7.32563140984333e-23	7.23770440154216e-22	40.8444658097911
ALG9	-1.68787	6.43744018589744	-11.573	7.65401897825334e-23	7.55713908263728e-22	40.8007499125268
MYL7	1.08373183785621	4.07930177564103	11.5550583587715	8.57124202742734e-23	8.45714801103576e-22	40.6879196536586
NCAPG2	-1.75203	6.08565144230769	-11.554	8.62692032866051e-23	8.50645175226426e-22	40.6814648933514
PPP4R1	-1.43592	7.35999040384615	-11.5507	8.80906012701028e-23	8.68030336192633e-22	40.6606368754337
KDM2B	-1.27618	6.73509	-11.5495	8.87487298888961e-23	8.73937426711608e-22	40.6532168303362
PDLIM1	2.85318758480333	7.36457070512821	11.5472375737904	9.00548283479549e-23	8.8621326787066e-22	40.6386528762387
NPDC1	-1.58926	7.54349451923077	-11.5385	9.51634603896391e-23	9.35387038890098e-22	40.5836481291155
RGR	1.32314	4.13504517307692	11.5384823615242	9.51773106220142e-23	9.35387038890098e-22	40.5835030541585
AGBL5	-1.61434	6.2605896474359	-11.538	9.54428304823397e-23	9.37378201289637e-22	40.5807259279875
TIMM17B	1.03963316689285	4.83087644871795	11.5358617896028	9.67664159812707e-23	9.49751536037518e-22	40.5669965429531
CAPN9	1.08506904681144	4.0236771474359	11.5266623447217	1.02557708724469e-22	1.00592975792355e-21	40.5090534403126
CCDC62	1.03721610854821	3.81160173076923	11.5215	1.05965035055237e-22	1.03866648505788e-21	40.4764728130755
KLF14	1.06852990434197	4.39657430128205	11.5156707004828	1.09932948581336e-22	1.07685141414419e-21	40.4398273317985
ALDH16A1	-1.03086	6.15374894871795	-11.5152	1.10273096796942e-22	1.07947363283682e-21	40.4367477216737
NCLN	1.23361026662148	5.20330377564103	11.5091868640571	1.14529569238082e-22	1.12040449906644e-21	40.3989943982836
SPRED1	-2.15862	5.56119874358974	-11.5024	1.19511261424348e-22	1.16837157740246e-21	40.3565517200339
BTN3A3	-2.27434	6.55320726282051	-11.4991	1.22055072654887e-22	1.19167662351583e-21	40.3355568072361
OR10A5	1.0347481397558	3.33226774358974	11.4962177369054	1.24307933018642e-22	1.21287746826768e-21	40.3173254513964
ILF3	-1.54147	7.32958178846154	-11.4915	1.28065920394505e-22	1.24872653662155e-21	40.2876368768778
TAPT1-AS1	-1.95119	5.80049887820513	-11.486	1.32608863195545e-22	1.29217753613501e-21	40.2528891747698
BPIFA2	1.1329324755767	3.68616241666667	11.4843551973955	1.33980445158313e-22	1.30468931530307e-21	40.2426320639647
PTTG1	-2.19823	7.55564359615385	-11.4785	1.39006758815088e-22	1.35275094682299e-21	40.2059210152421
RSF1	-1.52625	5.96702423076923	-11.4755	1.41668262011214e-22	1.37685286086437e-21	40.1870161074913
EME1	-1.64283	5.58685	-11.4726	1.44274825490719e-22	1.40127159386325e-21	40.1688426461251
TACC2	1.57073909023071	4.41200794230769	11.4689888915511	1.47635912182177e-22	1.43298205576695e-21	40.1458872810973
ARID4A	-1.34003	5.77513720512821	-11.4667	1.49803304203768e-22	1.45307254513799e-21	40.1313601157698
RFC5	-1.92829	6.00277751282051	-11.4643	1.52066181158113e-22	1.47368356364649e-21	40.1164155708124
TYMS	-2.47149	6.84412583333333	-11.4642	1.52126003147077e-22	1.47368356364649e-21	40.1160235175626
GUCD1	1.03370959294443	7.19965219230769	11.4542154356253	1.62073568348549e-22	1.56800915248379e-21	40.0528861858277
PDK4	2.6173549986432	4.30688307692308	11.4540445232573	1.62248594325849e-22	1.56868384611345e-21	40.0518103318248
SOS2	1.55408143487115	5.44721553205128	11.4467815500586	1.69863492905076e-22	1.63911669740462e-21	40.0060929657327
KCNN2	1.42430928426055	3.73102639102564	11.4430305572222	1.73934990487693e-22	1.67731872056708e-21	39.9824830993961
PRKACB	-2.09334	7.41777901282051	-11.4361	1.81658692517926e-22	1.75066808526816e-21	39.9391758865395
CCDC90B	-2.06373	6.74043263461538	-11.4334	1.84858190869974e-22	1.77920037840552e-21	39.9217731690421
SBF2	-1.67227	6.98915734615385	-11.4255	1.94320464220206e-22	1.86785844930119e-21	39.8720158070287
ZNF385C	1.03514288670288	3.76945971153846	11.4231672723437	1.97177079749107e-22	1.89409497819596e-21	39.8574698077633
NT5C1A	1.17692174694713	4.52177744230769	11.4196317445841	2.01627982801991e-22	1.93560265191164e-21	39.8352204644725
GDI1	-1.14968	8.47968786538462	-11.4188	2.02654224857199e-22	1.94420173608977e-21	39.8301601587425
CSK	-1.02634	6.90304334615385	-11.4156	2.06858190730026e-22	1.9832562314586e-21	39.8096949099006
RBM25	-1.66175	7.16645	-11.4131	2.10170487892087e-22	2.01371710553325e-21	39.7938612696728
TCERG1	-1.66023	8.28525235897436	-11.4071	2.18197048662568e-22	2.08793694799203e-21	39.7565044406688
RNF115	1.34882144097699	7.02302451282051	11.4061678133264	2.19516139671561e-22	2.09921114567817e-21	39.7504969791746
ACBD6	-1.35807	6.58131766666667	-11.4012	2.26559459688084e-22	2.16517600377984e-21	39.7190189048677
PPP1R8	-1.05379	7.49571	-11.4008	2.27022415235697e-22	2.16820959269016e-21	39.7169842742943
PBK	-2.88028	6.11877050641026	-11.3987	2.30074635256309e-22	2.19595258852258e-21	39.7036731390919
RPL35A	-1.51174	10.7254294166667	-11.391	2.41535703583762e-22	2.30386712400414e-21	39.6552195293799
MRPL17	-1.30661	7.93812967307692	-11.39	2.4307146620799e-22	2.31703248562562e-21	39.6489022159117
ZNF567	-1.39677	5.2503663525641	-11.3873	2.47259556159555e-22	2.35544765167596e-21	39.6318754172147
MANBAL	-1.50327	7.04414506410256	-11.3868	2.47987035491125e-22	2.36086826950944e-21	39.6289472591762
INTS2	-1.40106	5.55533206410256	-11.3855	2.50176281636221e-22	2.38018928486466e-21	39.6201869339767
PTDSS1	-1.79235	8.77375312179487	-11.3789	2.60717069705477e-22	2.47889190908864e-21	39.5790532968502
RDH12	1.15438831886028	3.9201063974359	11.3735249939301	2.69744016046306e-22	2.56308424430735e-21	39.5451283647781
UIMC1	-1.2347	6.70189446153846	-11.3709	2.74225139740719e-22	2.60400277692605e-21	39.5287069621216
FAM131A	-1.04264	5.84537191666667	-11.368	2.79257032613682e-22	2.65009587828741e-21	39.5105841270674
PTK2	-1.58625	6.6225468974359	-11.3652	2.84221852918401e-22	2.69501684999458e-21	39.4930201785012
CCDC17	1.11125022523749	4.69597214102564	11.365168290321	2.84352405409188e-22	2.69501684999458e-21	39.4925624770357
TRIM52	-1.4532	5.87496394230769	-11.3642	2.8618335409244e-22	2.71064576771981e-21	39.4861654401872
RPS6KA3	2.17779079104484	5.56405255128205	11.3636634541392	2.87065757746173e-22	2.71727619101666e-21	39.4830970686921
CYP3A43	1.06997304748985	3.35892526923077	11.3599375120082	2.93895760577774e-22	2.78016059482429e-21	39.4596614631123
PTEN	-1.53428	7.58716903205128	-11.3592	2.95283913371443e-22	2.79151968611747e-21	39.4549649896469
SNAPC5	1.18765842198106	6.38785314102564	11.3559647977698	3.01356991222389e-22	2.845321807492e-21	39.4346745527137
CFD	2.49139929715068	6.43849729487179	11.3541678563172	3.04793714984871e-22	2.87594778946142e-21	39.4233727426894
POLR3C	-1.61135	6.62170994871795	-11.3516	3.09735620120803e-22	2.92072848365813e-21	39.4073425251736
RAP2B	-1.50156	6.51755080128205	-11.351	3.11042386953275e-22	2.93119577686075e-21	39.4031464824941
PSMG2	-1.14653	8.52936228205128	-11.3502	3.12600937362106e-22	2.94402109087106e-21	39.398164954279
HOXB1	1.11524646336503	4.54735992948718	11.3459	3.21204361124264e-22	3.02313567681011e-21	39.3711055654729
MSMO1	-2.50924	6.36839811538462	-11.3438	3.25316684715999e-22	3.05990737726241e-21	39.3584265723015
SPATA12	1.09492312618728	3.56876106410256	11.3426241785619	3.27824349263684e-22	3.08154888307863e-21	39.3507734597235
AMER2	-2.81874	8.04768025641026	-11.3341	3.45880060761149e-22	3.24717518921258e-21	39.2973391353225
KIF3A	-1.59895	5.62724494230769	-11.3339	3.46288153230529e-22	3.24895919079449e-21	39.296163924125
POLR2I	1.13317285888745	7.79719661538462	11.3332882934177	3.47715375887233e-22	3.26029665534543e-21	39.2920647213878
LONRF3	1.26523241519679	4.34479261538462	11.3320174152722	3.50514732524008e-22	3.28447735841207e-21	39.2840731857196
SPATA8	1.17527310922663	4.1664648525641	11.325260509943	3.65780486937956e-22	3.42536987736556e-21	39.241585972321
TWF2	1.02270104613303	7.19918761538462	11.3216945779306	3.74102801661924e-22	3.49890624103013e-21	39.2191645617498
NOTCH1	-1.45186	6.63767741025641	-11.3169	3.85619899173955e-22	3.60436065106196e-21	39.1889453712996
MAP3K7CL	1.66983468181823	4.18487150641026	11.3151791164164	3.89800314421895e-22	3.64115039785067e-21	39.1781993795678
PLPP5	-1.55314	6.83230283333333	-11.303	4.21012044938207e-22	3.92777611617679e-21	39.1014334249123
ASCL3	1.22707775373138	3.73681517307692	11.2999691393019	4.29053233020475e-22	4.00029043727914e-21	39.0825781179716
ABHD6	-3.26493	8.08369210897436	-11.2999	4.29363853624118e-22	4.00068296131691e-21	39.0818568712474
AMOT	1.26476066214387	4.03181038461538	11.2980038530561	4.34405049075378e-22	4.04512551635878e-21	39.0702238548962
INSR	1.45080934056992	5.12409679487179	11.2931700361552	4.47853737034169e-22	4.16775317181267e-21	39.0398382892003
THY1	-2.80788	7.7113681025641	-11.2903	4.55950206060165e-22	4.2404507616045e-21	39.0219824248668
NSMCE1	-1.2362	8.1823481025641	-11.2867	4.66627887101783e-22	4.33704859009948e-21	38.9989128604551
ANAPC16	1.36276773066494	8.53600141666667	11.2843708108478	4.73411356292841e-22	4.39461420399192e-21	38.9845295747219
MPHOSPH8	-1.38941	6.55671412179487	-11.2843	4.73716441675937e-22	4.39470813482552e-21	38.9838875423478
KIAA0232	1.31073324762557	6.79378833974359	11.2832167786234	4.76869577688322e-22	4.42120711759696e-21	38.9772760929338
FAM98C	-1.33884	6.27620189102564	-11.2827	4.78421887167688e-22	4.430911508129e-21	38.9740372774707
OR52A1	1.15721182360927	3.7908998974359	11.2826719192288	4.7851108239342e-22	4.430911508129e-21	38.9738514955858
SRSF10	-1.57494	6.05141231410256	-11.27	5.18325820279402e-22	4.79362904800919e-21	38.8942005522965
IDE	1.58941339077347	6.63856883333333	11.2664921334891	5.29914392796311e-22	4.89776336121107e-21	38.8721650578599
SLC38A3	1.15435752645866	4.95224175641026	11.2651075287357	5.34561445957514e-22	4.93765095060199e-21	38.8634638542263
POLD1	-1.3904	5.90992935897436	-11.2647	5.35792812526822e-22	4.94595855875906e-21	38.8611709056921
TYRP1	1.50142284056992	3.33673659615385	11.2622440922236	5.44301309357129e-22	5.02139022174109e-21	38.8454696713676
MED17	-1.65839	6.59465655769231	-11.2608	5.4910788484657e-22	5.06259800515411e-21	38.8367079703539
ZNF677	-1.92021	5.23407337820513	-11.2544	5.71968848988471e-22	5.27010753313496e-21	38.7960589576594
MTMR10	1.05185478629584	4.87179689102564	11.2537504631148	5.74246978848713e-22	5.28684565880659e-21	38.7920976239112
NFIC	1.36946909905026	6.62086429487179	11.2536819393743	5.74495142063754e-22	5.28684565880659e-21	38.7916670541985
IFNL2	1.27909044911808	3.27326219230769	11.2508922311745	5.84689707782495e-22	5.37734071373543e-21	38.7741381360564
CPEB2	-3.19846	8.24812108974359	-11.2486	5.93307859411585e-22	5.4532349150976e-21	38.7595565734175
SMURF2	-1.89732	6.76114700641026	-11.2456	6.04386022688525e-22	5.54821155393489e-21	38.7411208764708
EPDR1	1.95748551221174	6.8111294551282	11.2454727329104	6.0501367841035e-22	5.55055344497278e-21	38.7400865059641
DSEL	-2.97788	5.6985778525641	-11.2426	6.15922295257076e-22	5.64715463202165e-21	38.7222786331763
LYRM1	1.52967036024429	6.29957351923077	11.2399318543092	6.26522368150019e-22	5.74080981738446e-21	38.7052741040264
TINAGL1	1.16104154613302	5.10121567307692	11.2384321648943	6.32474076112229e-22	5.79178319606399e-21	38.6958521377004
MANF	-1.43959	7.97622879487179	-11.2346	6.48044170631008e-22	5.93071873355736e-21	38.6716169316627
PDS5A	-1.36611	7.35671053205128	-11.2327	6.55622493465929e-22	5.99639013514357e-21	38.6600310307406
ISYNA1	-2.28857	7.28670853846154	-11.2309	6.63328981928573e-22	6.06315245506368e-21	38.6483857466671
DNAJC19	1.67202753731349	6.28014371794872	11.2292627758481	6.70111907941122e-22	6.12139627002745e-21	38.6382474825808
ADCY1	1.39928414518322	4.32942952564103	11.2277902271247	6.76361370335681e-22	6.17469856411232e-21	38.6289970127564
KIF20A	-2.39041	6.02011667307692	-11.2238	6.93699008864496e-22	6.32910075509622e-21	38.6037745338962
ATP10B	1.66590538805974	4.08515898717949	11.2216749652469	7.02943223369065e-22	6.40951718786763e-21	38.5905827367926
CDC25B	-1.63051	7.22202818589744	-11.2147	7.34516662577384e-22	6.69331116559049e-21	38.546799641611
TAS2R1	1.01342064993219	3.68749569230769	11.2145298747938	7.35325894752814e-22	6.69658955129717e-21	38.5457023779968
GLUL	2.19711217639085	7.1956202948718	11.2111339014719	7.51235087739512e-22	6.83729479061147e-21	38.5243724351359
ZNF562	-1.10953	6.25114387820513	-11.2064	7.73914739178153e-22	7.03511635083301e-21	38.4947335761317
CPA4	1.0328018141113	4.09341276923077	11.2030319653254	7.90592409422973e-22	7.18233921219078e-21	38.4734875460366
PRPF38B	-1.01514	5.92857434615385	-11.2008	8.01600288271179e-22	7.2779053595078e-21	38.4597085681421
SNX17	-1.20032	7.80574857692308	-11.1985	8.13392005227653e-22	7.38046740918806e-21	38.4451568185062
FAM107A	1.08476138331076	5.36363696794872	11.1882816406952	8.67607571008033e-22	7.86282554771818e-21	38.380857747787
PFN1	-1.49341	9.24344433333333	-11.1836	8.93398734660433e-22	8.09163996821021e-21	38.3516676953094
BCLAF1	-1.65133	7.44840526923077	-11.1803	9.12364891934539e-22	8.25839886083396e-21	38.3307349524239
PLOD2	-2.48384	6.20704871794872	-11.1797	9.15958010450816e-22	8.28588852319776e-21	38.3268183463344
CLDN17	1.01606730800546	3.84244337179487	11.1788490415896	9.20739754431869e-22	8.32150934517346e-21	38.3216298690552
ALDH6A1	1.0946406994573	4.28403907051282	11.1788019942027	9.21012746505875e-22	8.32150934517346e-21	38.3213344701637
MORC4	-1.49277	6.08934459615385	-11.1778	9.26703443907672e-22	8.36785127926085e-21	38.3151965473365
RFESD	1.11841985617371	3.59761088461538	11.1763360535993	9.3543505670524e-22	8.43864470078232e-21	38.3058516431635
NUDT16	1.37577979986436	4.82443651923077	11.1742624847559	9.47736932708024e-22	8.54224595306525e-21	38.2928326982383
CEP192	-1.50764	6.06716244871795	-11.1702	9.72161170710134e-22	8.75180017064065e-21	38.2674783218087
ART1	1.24306013975581	4.51166457692308	11.1654863453216	1.00161733212799e-21	9.01153178223124e-21	38.2377346656752
MDN1	-1.23651	5.05673655128205	-11.1622	1.02280444294862e-21	9.19659830747829e-21	38.2168768483211
PPOX	-1.07506	5.86382898076923	-11.1607	1.03223876516593e-21	9.27582953088494e-21	38.2077278444055
ENOPH1	-1.19033	7.4989461474359	-11.1604	1.03436519376874e-21	9.28933515488877e-21	38.2056772760553
SALL2	-2.0316	6.90768521794872	-11.1593	1.04137190190362e-21	9.34662648582054e-21	38.198950243763
ANKRD49	-1.46453	6.63006042948718	-11.1582	1.04845788916331e-21	9.40455995824454e-21	38.1921929821118
LINC00310	1.44369506309366	3.97853268589744	11.1560260438138	1.06312837523735e-21	9.52468410262258e-21	38.1783470746836
TUBA4A	2.15129833514255	7.25465684615385	11.1540568601343	1.07639881015457e-21	9.63777997145007e-21	38.1659861607246
ITIH2	1.09766787516964	3.63799757692308	11.1524334563479	1.08746330685106e-21	9.73100048575012e-21	38.155795963497
SETD2	-1.21087	7.53631340384615	-11.1423	1.15882696814144e-21	1.03633631442613e-20	38.0924628160014
SH3RF2	1.57567410108552	4.28131812179487	11.1399451811266	1.17646354322982e-21	1.05147752433e-20	38.0774122802345
METTL3	-1.55412	8.01267545512821	-11.1362	1.20491650538283e-21	1.07561719674648e-20	38.0536007021714
RNASEH2A	-1.6526	7.21994623076923	-11.1315	1.24035384126215e-21	1.10658873538711e-20	38.0247184462355
NPTN	-1.66209	9.15501400641026	-11.127	1.27665851735633e-21	1.13829654399114e-20	37.9959728424081
SLC16A10	2.20657599253737	5.34034880128205	11.1267760211573	1.27820521874658e-21	1.13899399247041e-20	37.9947664138115
EIF1	1.20201629104486	10.5273903269231	11.1240470269852	1.30036339703171e-21	1.15735449536293e-20	37.9776415110763
MBD2	-1.66763	7.13374015384615	-11.1229	1.30953710548749e-21	1.16412848058819e-20	37.9706369033721
SOX11	-4.16397	6.98412038461538	-11.118	1.35054077887331e-21	1.1998632715822e-20	37.9399
UBE2J1	-1.86903	6.79780771153846	-11.1154	1.37328042465166e-21	1.21933879898004e-20	37.9232799196391
PRPF38A	-1.35734	7.0599513525641	-11.1142	1.38332915334862e-21	1.22752954471359e-20	37.9160156120233
SNRPD1	-1.91521	7.36890600641026	-11.1122	1.40111343112966e-21	1.24257077442862e-20	37.9032876324806
LDB2	-3.18079	8.32649186538461	-11.112	1.40256680682267e-21	1.24311974151403e-20	37.9022546226239
HRH3	1.01330690569883	5.13029203205128	11.1108621763213	1.41294156732658e-21	1.25157053576686e-20	37.8949115490078
COLGALT1	-1.13258	7.27104788461538	-11.1051	1.46508043207689e-21	1.29698356253794e-20	37.8588065116635
RYBP	-1.68743	7.39903898717949	-11.1025	1.48973680311672e-21	1.31724561600214e-20	37.8421777772958
PHF20	1.01794051492543	5.49985169871795	11.0998616969586	1.51427942146841e-21	1.33735916422394e-20	37.8258969125739
UTP23	-1.20678	7.33864853205128	-11.098	1.53233231727678e-21	1.35250113715087e-20	37.8140887360031
ZSCAN18	-1.37725	6.42402153846154	-11.0967	1.54468644287239e-21	1.36259818308797e-20	37.806087974025
FANCI	-2.15659	6.06634423717949	-11.0963	1.5490865223224e-21	1.36567101160245e-20	37.8032538486474
DNAI1	1.05482523948443	3.95722721153846	11.0949729799424	1.56161370887464e-21	1.37590080712734e-20	37.795228868682
RRAD	3.04316799796478	4.54850308333333	11.0934265365759	1.57689231128329e-21	1.38772111906732e-20	37.785528023686
MAST2	1.13279111804619	6.72688888461538	11.0921843823044	1.58927260325465e-21	1.39713784214343e-20	37.7777361071027
OR5I1	1.19602062075987	3.6612660448718	11.0921611319916	1.5895052571162e-21	1.39713784214343e-20	37.7775902611188
BATF2	1.09166544979652	4.64302050641026	11.0920711560772	1.59040592004514e-21	1.39713784214343e-20	37.7770258550593
TLE3	-1.51307	5.56978612179487	-11.0918	1.5927306800983e-21	1.39835559238566e-20	37.775570505874
AP1S2	1.54636655970155	5.98601927564103	11.0865857870865	1.64628808954078e-21	1.44452569175901e-20	37.7426179969108
NSRP1	-1.35152	7.30427119230769	-11.0854	1.65813740502993e-21	1.45406646248034e-20	37.7354723713641
PQBP1	-1.24672	7.60320267948718	-11.0836	1.67799646925569e-21	1.47061584679062e-20	37.723610294808
MBP	1.74222377408417	5.13869431410256	11.0728372574024	1.79511724183775e-21	1.57233696567552e-20	37.6563875051076
RNF182	-3.65818	6.52891019230769	-11.0682	1.84838304045704e-21	1.6180410646163e-20	37.6272539589574
PSTPIP2	1.69714186024428	4.72846629487179	11.0658834075073	1.8754344571099e-21	1.64075736796714e-20	37.6127782392558
MDM1	-1.34966	4.53958565384615	-11.0639	1.89878413634673e-21	1.6602103783703e-20	37.6004503376791
POLI	-2.04644	5.89762094230769	-11.0636	1.90249270015059e-21	1.66247734542778e-20	37.5985062961922
ZNF224	-1.28446	5.80058901923077	-11.0588	1.96058599519658e-21	1.71123437272606e-20	37.5685386275472
TFEB	1.03451307666219	6.07076542948718	11.0545814783345	2.01369645592478e-21	1.75656109466178e-20	37.5419085445871
CTNNBL1	-1.02058	7.07836578205128	-11.0516	2.05179206554292e-21	1.78769882950433e-20	37.5232362250128
RHBDD2	-1.98453	8.34573	-11.0478	2.10173598527385e-21	1.83014403533577e-20	37.4992750594701
MGST3	1.42502059023075	9.3493428974359	11.041661960742	2.18425399811701e-21	1.89977818551928e-20	37.4609069751992
SLC6A13	1.14616159565811	4.45507648717949	11.0405219681604	2.1999789200025e-21	1.91233873565445e-20	37.4537601426436
LENG8	-1.8105	7.01662996794872	-11.0345	2.28565104275145e-21	1.98565101375824e-20	37.4156988260891
CDC42EP5	-2.76597	6.42433087179487	-11.0257	2.41514537573292e-21	2.09692604621473e-20	37.3607953196139
PSG9	1.15958032700139	3.79897214102564	11.0253101145929	2.42095112966474e-21	2.10074262556057e-20	37.3584032585949
GDAP2	-1.41279	6.46534224358974	-11.0244	2.43496932199444e-21	2.11167682935944e-20	37.3526511154991
APAF1	-1.15582	5.62894125641026	-11.019	2.518888350036e-21	2.18318310222143e-20	37.3188940433836
ICA1	1.04466474219814	4.0669	11.016413564592	2.56031501678893e-21	2.2177984555313e-20	37.3026423679077
DCXR	1.4636206987789	7.31934016666667	11.0160816793114	2.56566615016341e-21	2.22114235742503e-20	37.3005623252131
ZC3H14	-1.16861	7.12082813461538	-11.014	2.59999080072924e-21	2.24955069338356e-20	37.2873222757315
CAMK2D	2.10818515875176	5.58887564102564	11.013640556762	2.60537004768788e-21	2.25289659550213e-20	37.2852631978141
YTHDF2	-1.01981	8.02625113461538	-11.0131	2.61381066767505e-21	2.25888428872915e-20	37.2820408371619
HACD3	-1.63854	6.37907122435897	-11.0127	2.62050041066079e-21	2.2633527894745e-20	37.2794942904812
TUBA8	1.24462192469475	4.66648313461538	11.0123959260976	2.62584897262611e-21	2.26665839183989e-20	37.2774629567768
SMARCAD1	-1.48631	6.56129008974359	-11.0117	2.63748934818715e-21	2.27538817594906e-20	37.2730563181811
CCNL1	-2.01728	7.96270991666667	-11.0112	2.6454963148503e-21	2.28097509230061e-20	37.2700364386652
PRSS35	-4.78652	7.24802818589744	-11.0109	2.64997631891358e-21	2.28351632015578e-20	37.2683507620066
ZNF331	-1.36308	7.05271317948718	-11.0067	2.72220142075998e-21	2.343043267932e-20	37.241561348744
AATF	-1.25139	7.16657708333333	-10.994	2.94845712647034e-21	2.5333946209505e-20	37.1620203125908
UBE2Q1	-1.39952	8.07072503205128	-10.9931	2.96447325288536e-21	2.54422160107944e-20	37.1566233844355
ORC5	-1.7276	6.51832933333333	-10.9908	3.00761426596961e-21	2.57827646425093e-20	37.1422300402165
NPC1	-1.46056	6.14691652564103	-10.9905	3.01348355225319e-21	2.58182239476827e-20	37.1402878175839
TTLL12	-1.33634	6.81852907692308	-10.9873	3.07400155258582e-21	2.63215799609058e-20	37.1204794233813
SASH1	-1.72633	7.46708978846154	-10.9859	3.10181769586475e-21	2.65445042221074e-20	37.1115052943206
RAD51AP1	-2.41312	5.60920805128205	-10.9837	3.14462844937813e-21	2.68954186379361e-20	37.0978496338405
RUFY1	-1.03804	7.35965428205128	-10.9831	3.15724681468765e-21	2.69878487045504e-20	37.0938601277354
MYOG	1.35604800203533	5.61492367307692	10.9815190621822	3.18867794511269e-21	2.72408903120608e-20	37.0839915791888
LPAR1	-2.65947	6.97838888461538	-10.9814	3.19060742252439e-21	2.72417535748945e-20	37.0833889476346
PRPF4	-1.21999	7.38564728846154	-10.9776	3.26918032092044e-21	2.78966309286333e-20	37.0591530542431
DNAJA2	1.38057093215746	6.52052392307692	10.9770421075947	3.27972338986138e-21	2.79705774387778e-20	37.0559454506406
CCS	-1.24449	6.63173202564103	-10.9721	3.38261858314842e-21	2.88315985528194e-20	37.0251715127567
TSACC	1.00858693554956	4.06334486538462	10.9671086587512	3.49110815822223e-21	2.97392912803619e-20	36.993722325376
HSD17B11	-2.31256	7.48183821794872	-10.9645	3.54875403883e-21	3.02130779568733e-20	36.9774072409541
JAKMIP2	-3.4617	7.57312655769231	-10.9595	3.66183302026044e-21	3.1140211283596e-20	36.9461593826885
HILPDA	-1.67457	6.71973967307692	-10.9503	3.88089427598737e-21	3.29654753808072e-20	36.8882793539299
PRMT6	-2.00651	5.68015	-10.9476	3.94691087452729e-21	3.35071368202747e-20	36.8714762495151
GTF2B	-1.20441	6.98229189102564	-10.9418	4.09334650417445e-21	3.47305065863867e-20	36.8351861169143
DENR	-1.268	8.08874291025641	-10.9314	4.37013284251195e-21	3.70367515475458e-20	36.770006801657
ATOH8	1.00363037584809	5.70390492307692	10.9294793137435	4.42276187481339e-21	3.74614719572738e-20	36.7580819105697
MAGOHB	-1.40059	5.85167212820513	-10.9278	4.47066436074934e-21	3.78456979038662e-20	36.7473507213975
PXYLP1	-1.69708	5.68724799358974	-10.927	4.49095617636787e-21	3.79775722598636e-20	36.7428395521569
BANP	-1.02839	6.91004799358974	-10.927	4.49134051425463e-21	3.79775722598636e-20	36.7427543050563
CNR2	1.16186247829041	4.47392496794872	10.9269262752478	4.49429848416443e-21	3.79810284262994e-20	36.7420984640275
C20orf203	1.15120160922663	4.05222765384615	10.9241165287046	4.57436378773277e-21	3.8635740404439e-20	36.7245084829741
SRD5A1	-1.84823	5.8212136474359	-10.924	4.57802321644446e-21	3.86447410208533e-20	36.7237118999025
COL5A2	-3.33276	7.49644521794872	-10.9231	4.60310610858942e-21	3.8834472203779e-20	36.7182689487107
PCF11	-1.61112	7.32954361538462	-10.9228	4.61369696305371e-21	3.89017945967953e-20	36.7159796503957
ZMPSTE24	-1.5265	7.66561251282051	-10.9215	4.65019280579658e-21	3.91873431072191e-20	36.708130849468
GLMP	-1.96913	5.77108119871795	-10.9189	4.72598697313884e-21	3.98035499789686e-20	36.6920255319583
AACS	-1.137	6.46486548076923	-10.9182	4.74734908180568e-21	3.99608779490524e-20	36.6875330022757
SEH1L	-1.40002	7.77976566025641	-10.9157	4.82419913657826e-21	4.05619316793903e-20	36.6715367059179
GPBP1L1	-1.78672	6.89235492948718	-10.9145	4.8594403709785e-21	4.08351957626671e-20	36.6642863139387
MTHFR	1.08112365603803	5.0240629551282	10.9129005887911	4.90840602828655e-21	4.12234168069004e-20	36.6542991380632
NIP7	-1.14171	6.66607112820513	-10.9126	4.91854295687925e-21	4.12852797265036e-20	36.6522440350831
DDHD2	-1.73706	7.60605561538462	-10.9101	4.99453897185514e-21	4.18759910757849e-20	36.6369706395416
TMED4	1.03956458955229	5.52918717307692	10.9096294168374	5.01033995359846e-21	4.1984845314209e-20	36.6338242192845
GTSF1L	1.22388844436911	3.86671948076923	10.9020959843103	5.2531997527444e-21	4.39457737878376e-20	36.5866742516523
FKBP3	1.40484898643155	8.23564733333333	10.9017386538193	5.26500671720067e-21	4.40198288886492e-20	36.5844379191781
RSBN1L	-1.28481	6.31374236538462	-10.8967	5.43418043885201e-21	4.53579016013759e-20	36.5529345929685
EFS	-2.52021	6.83011915384615	-10.888	5.73929094164062e-21	4.78509769107462e-20	36.4985205231778
KIF14	-2.41723	5.74001289102564	-10.8829	5.9260076920219e-21	4.93524810527861e-20	36.4666305041738
LPIN2	-1.76728	6.8794652051282	-10.8799	6.03733192666311e-21	5.02234552626207e-20	36.448091867628
MPC2	1.67211499050211	7.34917046153846	10.8793636114124	6.05959329754872e-21	5.0380513694296e-20	36.4444257672284
TMEM263	-1.97528	7.08669402564103	-10.8724	6.33095121540287e-21	5.26072739310025e-20	36.4007896250561
BLOC1S6	-1.69489	7.93916566666667	-10.8705	6.40748250039659e-21	5.32135349907519e-20	36.3888208294294
IRS2	-2.44298	8.30766824358974	-10.8693	6.45476689735311e-21	5.35763632332389e-20	36.3814972355368
ANP32A	-1.46352	6.46082766666667	-10.8649	6.6350599780235e-21	5.5011551815566e-20	36.3540567116176
ARHGEF37	1.83333629308011	5.07162076923077	10.856798973404	6.98214483772901e-21	5.78248893481515e-20	36.3032690796355
NCBP3	-1.18459	6.42571308974359	-10.8524	7.17682107556804e-21	5.94041428916046e-20	36.2758772291687
GYPC	1.86683517706926	6.37777031410256	10.8463884825983	7.45380415197263e-21	6.1594136472679e-20	36.2382
ARHGAP1	-1.33044	8.22225421153846	-10.8452	7.51002069341252e-21	6.20242784429895e-20	36.2306749996478
SCGB1D2	1.28836926662147	3.32480819871795	10.8427973792006	7.62377349283337e-21	6.29288649693764e-20	36.215701306681
IER2	-2.02026	8.28565411538461	-10.8403	7.74572506521644e-21	6.39000873458802e-20	36.1999
C14orf119	-1.32595	7.26894466025641	-10.8353	7.9923881478546e-21	6.58985008383429e-20	36.1686704823622
KIF11	-2.41005	5.13700207051282	-10.8349	8.01323053136447e-21	6.60338062426987e-20	36.1660764435154
BPIFA4P	1.04209660515608	3.94772678205128	10.8303973357246	8.24097081956484e-21	6.78354830059097e-20	36.1381636982652
POGK	-1.44817	7.02113823076923	-10.8299	8.26747557284051e-21	6.80160787188022e-20	36.1349654189244
F8	2.08139131071918	5.23616255128205	10.8286187359728	8.33349653132729e-21	6.85213933886564e-20	36.1270431690449
NCAPD3	-1.39908	6.76870142307692	-10.8195	8.82550582451454e-21	7.25268677768572e-20	36.0699090867288
SMC4	-2.12258	6.57551365384615	-10.8082	9.47002267848546e-21	7.76521012034974e-20	35.9997056999846
RSPH6A	1.06492219131619	4.85933446153846	10.804501879334	9.69538221460943e-21	7.94125891234007e-20	35.9762816179423
TCFL5	-1.69204	6.59457427564103	-10.8034	9.76129098151966e-21	7.99085023811327e-20	35.9695338603205
TPRG1	1.1842436187246	4.03979955128205	10.7983637427721	1.00761143461183e-20	8.2440432533123e-20	35.937918366542
RIOK3	1.43546373812761	6.21722141025641	10.7966706680521	1.01837320877887e-20	8.3275205475282e-20	35.9273372560778
NSUN6	-2.05498	6.11253910897436	-10.7962	1.02140243530598e-20	8.34770975514193e-20	35.9243790496766
ALDH1B1	1.32709412957942	4.7560338525641	10.794815344912	1.03029805746853e-20	8.41579537183317e-20	35.9157424389228
CDC123	-1.21605	7.97160568589744	-10.7933	1.04040445447834e-20	8.4936909409714e-20	35.9060203521895
MBTD1	-1.04294	5.02900320512821	-10.7819	1.11748840105283e-20	9.11300475494587e-20	35.8348346963812
GPIHBP1	1.22248629172325	5.54454116666667	10.7779316825624	1.14542548279171e-20	9.3306146900567e-20	35.8102421123492
PCAT4	1.20477350000004	3.68835145512821	10.777456358203	1.14884607031075e-20	9.35336480959559e-20	35.8072723342841
COL5A1	-2.27511	7.86966096153846	-10.7759	1.16023711043195e-20	9.44094631803695e-20	35.7974459326809
DKK2	-4.88204	8.13341058333333	-10.765	1.24245682285787e-20	1.01044564431001e-19	35.7292575165799
ORMDL1	-1.38055	7.27898007692308	-10.7635	1.25370490265245e-20	1.01903706189955e-19	35.7202818140245
PPL	1.24667526322935	4.17280655128205	10.7632967185458	1.25555454670151e-20	1.01998403442235e-19	35.7188135572323
SMDT1	1.21874123609234	8.56524034615385	10.7624272528945	1.26242026317713e-20	1.02500269760633e-19	35.7133823724125
ABL1	-1.39731	7.61312137179487	-10.7606	1.27707663428022e-20	1.03633795066127e-19	35.7018865033875
ELAVL1	-1.1658	8.12891362179487	-10.7596	1.28528448189247e-20	1.04243078365356e-19	35.6955061048697
PRR16	1.41116466553599	3.64897782692308	10.751633690386	1.35083635283419e-20	1.09500058873105e-19	35.6459651888263
PLP2	-2.12412	8.82599237179487	-10.7435	1.42175349467204e-20	1.15060865383589e-19	35.595007436521
MRPL34	1.03012863025786	7.3208401474359	10.7432434921237	1.42381163864671e-20	1.15164872986956e-19	35.593566798971
TOX2	-3.21663	6.14593219871795	-10.7407	1.44696138761584e-20	1.16973834585395e-19	35.5775046577124
ARSK	1.19406579511538	5.36664937179487	10.733589642368	1.51265761740666e-20	1.22152226784508e-19	35.5332845595744
GSK3B	-1.42414	6.97067347435897	-10.7269	1.57782138884856e-20	1.27276453018163e-19	35.4912811662067
OBSL1	-2.2745	7.85392689102564	-10.7229	1.61700744076352e-20	1.30225912756409e-19	35.4668501181244
INO80C	1.09523948100411	4.41969109615385	10.7219503536927	1.6271618749236e-20	1.30972905318675e-19	35.4606158056652
TRIM29	1.32805411940303	4.32453456410256	10.7203761608426	1.64329833431889e-20	1.32200334141561e-19	35.4507884411931
TMCO6	-1.49916	5.90740985897436	-10.7161	1.68767617045339e-20	1.35697178972397e-19	35.4242513741928
TFPT	-1.03846	6.25988048076923	-10.7111	1.74131003101067e-20	1.39737185763093e-19	35.393095612463
PSPC1	-1.47941	6.99705361538462	-10.7111	1.74167362884801e-20	1.39737185763093e-19	35.3928876916444
C1orf109	-1.05264	5.06572730769231	-10.7105	1.74783026728354e-20	1.40155668203754e-19	35.3893736382728
GREB1L	1.66961929647223	4.21806919871795	10.7103773879526	1.74958653113385e-20	1.40221031346763e-19	35.388373476779
GAS2	2.06794963432841	3.89105478846154	10.7072750119497	1.78393933294186e-20	1.42897376997316e-19	35.3690095107058
SRSF3	-1.51223	8.60381076282051	-10.7012	1.85351462099389e-20	1.48231424252217e-19	35.3309086799176
HOXA7	1.25431469810045	4.54407360897436	10.6999200462811	1.86809455358549e-20	1.49237215838446e-19	35.3231059114686
REPIN1	1.47178029986438	7.32583755128205	10.6991709795399	1.87688453202374e-20	1.49859070967962e-19	35.3184311403567
ERVH-6	1.32074338059706	4.52446180128205	10.6930764864502	1.9499518601971e-20	1.55526406665292e-19	35.2803986129255
MTMR6	-2.05411	7.63486385897436	-10.6898	1.98997644650447e-20	1.58548979018557e-19	35.2601651732418
PCDH8	-4.49922	6.94957896794872	-10.6853	2.04698291515661e-20	1.62829676737418e-19	35.2320388782034
STK11IP	-1.0638	5.90399255769231	-10.6821	2.08844770192916e-20	1.66039393335339e-19	35.2120685680183
CCR4	1.00126567910451	3.61901445512821	10.6818998641312	2.09140336400584e-20	1.66185699841722e-19	35.2106602375927
GSN-AS1	1.08575551289013	3.88262121794872	10.6812	2.10024416741891e-20	1.66799242272784e-19	35.206459574358
FANCD2OS	1.18716946947087	4.52866832051282	10.679828574801	2.11872065222417e-20	1.6808742810164e-19	35.1977373784544
NANS	-1.32028	6.42191230769231	-10.6777	2.14717273349466e-20	1.70253999767626e-19	35.1844536794604
TOP1	-1.53212	7.69086712179487	-10.6729	2.21260191986906e-20	1.75348702149623e-19	35.154562261147
CRISPLD1	-3.11171	6.26202591666667	-10.6708	2.24194441353643e-20	1.77579637518763e-19	35.1414431576734
NR4A3	2.19411030800547	4.63244664102564	10.662547195284	2.360964123823e-20	1.86808308448428e-19	35.0899339891666
GABRA4	1.06582360312079	3.53800826282051	10.661186347359	2.38117453780863e-20	1.88307428019166e-19	35.0814460583923
HIPK2	1.16119731004075	5.26248805769231	10.6420716207264	2.68398796751588e-20	2.11916993789184e-19	34.962241759435
LMNB1	-1.79787	6.21278	-10.6408	2.70620251739503e-20	2.13557792937863e-19	34.9540340578925
CNOT6	-1.37218	6.65363383333333	-10.6403	2.71353509500835e-20	2.14023077715878e-19	34.9513396469953
TMEM31	1.10960198846679	3.59855857051282	10.6325855634673	2.84823683294404e-20	2.24409733337035e-19	34.9030973922962
HPS5	-1.23367	6.17524705769231	-10.6319	2.86097873520538e-20	2.25294514671379e-19	34.8986527319227
CMTR1	-1.06271	6.9244993974359	-10.6307	2.88178483910744e-20	2.26813060316227e-19	34.8914374852883
APOE	-2.74241	7.76264026282051	-10.6259	2.97020087627976e-20	2.33648483926569e-19	34.8613463589385
UBLCP1	-1.38084	6.23328241666667	-10.6188	3.10489994395956e-20	2.4385821963655e-19	34.8171835990925
NDUFA1	1.26537540230673	9.32856242948718	10.6174304856011	3.13170065812501e-20	2.45833551661773e-19	34.8086255965536
USP33	-1.54015	8.00677353846154	-10.6136	3.20824417371522e-20	2.51709478379058e-19	34.7845812095301
HNRNPK	-1.02829	9.47598152564102	-10.6043	3.39927369446715e-20	2.66556730388769e-19	34.7269909816525
PPAT	-1.84804	6.10239805769231	-10.5993	3.50805432937033e-20	2.74895374399074e-19	34.6956264658485
MRO	1.20018272862962	3.99706662820513	10.5992416571768	3.50930265190308e-20	2.74895374399074e-19	34.6952722134261
FAM50B	1.21359134396206	6.18756669871795	10.596888620602	3.56135986917191e-20	2.78826593225393e-19	34.6806104056943
NFAT5	-1.71101	7.46661201282051	-10.5929	3.6512720041939e-20	2.85715869697925e-19	34.6557845688712
NAT14	-1.29497	6.37927301923077	-10.5903	3.71118634215593e-20	2.9025178641355e-19	34.6395787008039
SIGMAR1	-1.16668	7.14382211538462	-10.5865	3.79970139679105e-20	2.97018631221353e-19	34.616109473903
FNTA	-1.22849	9.35250835897436	-10.5849	3.83819036579877e-20	2.99869943681363e-19	34.6061
SF3B2	1.03331804545459	5.84297033974359	10.5843030634132	3.85315886173175e-20	3.00881624113948e-19	34.6021989794138
CORO1C	-1.67154	7.56715410897436	-10.5801	3.95478199452746e-20	3.08493701238035e-19	34.5762793066935
DUS3L	-1.12544	5.69862971794872	-10.5799	3.96036459552278e-20	3.08767514959152e-19	34.5748747953621
BLCAP	1.41274159769343	8.17735823717949	10.5747845016001	4.08958528131274e-20	3.18508787800724e-19	34.5429063115131
ZNF544	-1.04693	6.23854003205128	-10.5739	4.11108159619121e-20	3.20015698545731e-19	34.5376864397788
ZC3HAV1	-2.07469	7.04681610897436	-10.5657	4.32814229994277e-20	3.36736251315129e-19	34.4864574685508
TACC3	-1.94474	6.21232778846154	-10.5656	4.33088916647019e-20	3.36774100684966e-19	34.4858257745194
MELK	-2.12829	6.36815738461538	-10.5634	4.39074446092868e-20	3.41250400226272e-19	34.4721595249718
SPATA2L	-1.21994	6.2269113525641	-10.562	4.42871366648606e-20	3.44021923446172e-19	34.4635866012291
GABRA3	1.03295879240167	3.43123447435897	10.5593340488291	4.5045466787107e-20	3.49184396285695e-19	34.4466824204985
PIGC	-1.00497	6.63918172435897	-10.5592	4.50958498271864e-20	3.49393170345944e-19	34.4455694209643
CEP44	-1.72457	6.17475504487179	-10.5507	4.75454654446247e-20	3.68180815831322e-19	34.3929
RNF170	1.26404664382636	4.97067348076923	10.548864278758	4.80935888804893e-20	3.72231886093719e-19	34.3814915380094
SLC30A2	1.04812243962012	4.74937915384615	10.5485517445673	4.81876743631311e-20	3.7276643838852e-19	34.3795456906221
SAC3D1	-1.39728	6.62315	-10.5466	4.87791782368053e-20	3.77146329294324e-19	34.3674
TMEM168	-1.27073	7.06832494871795	-10.5464	4.88535270494559e-20	3.77525259081869e-19	34.3658823840558
IGFL1	1.05688475033925	4.38779437179487	10.5413263315934	5.04147513863576e-20	3.89186207722975e-19	34.3345628460243
TRMT5	-1.4258	8.60241232051282	-10.5335	5.2934375037947e-20	4.08425299684294e-19	34.2860076657882
KIF9	1.02698600203532	4.31593699358974	10.5279257020602	5.4820542178232e-20	4.22540743876606e-19	34.2511495577704
TUBB4B	-1.21673	8.99399330769231	-10.525	5.58403478825071e-20	4.29956249664844e-19	34.2327990020842
ALG13	-1.84195	5.83227606410256	-10.5235	5.63616411685668e-20	4.33521988523736e-19	34.2235478263222
PRDM12	1.21018938059706	4.6356278525641	10.5231022958248	5.64986586641764e-20	4.34173858331908e-19	34.2211304365969
PGAP1	-3.31572	6.38726526923077	-10.522	5.68933270521446e-20	4.36934886469022e-19	34.2141999634044
CSRNP2	-1.37122	6.66005132051282	-10.5145	5.96274272748946e-20	4.57696568247632e-19	34.1674695887533
PTGS1	1.23477096811402	4.59682476282051	10.5117044820736	6.06705070268302e-20	4.65463380119847e-19	34.1502042408777
ING3	-1.26208	6.58159	-10.5114	6.07708240152626e-20	4.65993055585896e-19	34.1485594442908
METRN	1.11631456445053	5.84535673076923	10.5102304933341	6.1231991903024e-20	4.69287781565409e-19	34.1410329119876
RBM38	1.54927303663507	6.26815114102564	10.5086387443231	6.1844157644901e-20	4.73735786504565e-19	34.1311291211107
ALDH2	2.23707146200821	7.49101942948718	10.5042164222308	6.35771556193892e-20	4.86684078465419e-19	34.1036150293832
WDR46	-1.07208	6.45090965384615	-10.5036	6.3835755616673e-20	4.88238666803291e-19	34.0995737872428
OR2S2	1.03389361465404	3.93006107692308	10.5005123135418	6.50659251971899e-20	4.97137035647657e-19	34.0805709872431
TMTC1	1.72697910719136	4.27887741025641	10.4998228971829	6.53468324460998e-20	4.99027399597356e-19	34.0762821423074
DDB2	-1.92742	6.80429794230769	-10.4996	6.54576908061882e-20	4.99617897193339e-19	34.0745946481135
MORC2	-1.29208	7.49943108974359	-10.4958	6.70066274103129e-20	5.11178567222863e-19	34.0513110693793
AHCY	-1.89063	8.70840793589744	-10.4954	6.71696081060523e-20	5.1215966794886e-19	34.0488925217153
SRP72	-1.47763	8.13632298076923	-10.4932	6.81070286073592e-20	5.19041748962171e-19	34.035094664879
WFDC12	1.00711043826328	4.89803232051282	10.4887962251919	7.00077133877709e-20	5.32981564519366e-19	34.0076922791577
PTGR1	-1.7566	6.67733982051282	-10.4853	7.15682346219092e-20	5.44305833400626e-19	33.9857447250674
PUS1	-1.34976	6.28246550641026	-10.4808	7.35928606657363e-20	5.59418383193268e-19	33.957972639379
NXT2	-2.37867	5.83020116666667	-10.4803	7.38257101239291e-20	5.60902220875278e-19	33.9548277343275
VPS54	-1.26502	6.41007680769231	-10.4774	7.51756518453063e-20	5.70867500939459e-19	33.9367884334072
RBM12B	-1.23523	5.19208607051282	-10.477	7.5356326165901e-20	5.71947989580112e-19	33.9343986978549
NECAP1	-1.2544	6.48870357692308	-10.4767	7.55129005735228e-20	5.7284455480902e-19	33.9323323567705
OR51B4	1.47292812618728	4.16021746153846	10.4746050921327	7.64973808859176e-20	5.79722521779901e-19	33.919437363897
KEAP1	1.12510886702855	7.02575742307692	10.4733913416285	7.70795346372119e-20	5.8383730887637e-19	33.9118900270182
TMEM123	-1.55398	8.0140137948718	-10.473	7.72713030240234e-20	5.84992451094982e-19	33.9094163236493
ADAM11	1.09082684735419	4.85188248076923	10.4689715040439	7.92370249035607e-20	5.99265194943223e-19	33.8844079530656
HSPD1	-1.45204	8.87443063461538	-10.4677	7.98680587120127e-20	6.03119212747226e-19	33.8765112270894
GBAP1	-1.3838	6.43006421794872	-10.4641	8.17095065284266e-20	6.16712227845506e-19	33.8538192790876
HNRNPA0	-1.37429	9.09325177564103	-10.4532	8.74163825120898e-20	6.58784361683169e-19	33.7866109396752
TPBG	-2.54449	7.32155097435897	-10.4529	8.75796313516496e-20	6.59680954250873e-19	33.7847536127343
NUP214	-1.06893	7.03766312820513	-10.4502	8.91183220204528e-20	6.70931722982681e-19	33.7674157302249
GPAA1	-1.28565	7.58257537820513	-10.4478	9.04252530111923e-20	6.80427194249371e-19	33.7529228714015
NCOA5	-1.15768	6.47483271794872	-10.4455	9.17727990643841e-20	6.90218542786602e-19	33.738197377463
TOM1	1.10371685888744	5.92155856410256	10.4437799676839	9.27354260411087e-20	6.97106514927588e-19	33.7278099744859
ADTRP	1.03198726051564	3.59554035897436	10.437607560476	9.63785899314426e-20	7.24127388496502e-19	33.6894510080224
PHF12	-1.14812	6.79003994230769	-10.4364	9.70813825549079e-20	7.29040079982647e-19	33.6822184196414
CMIP	-1.89627	6.95277480128205	-10.4334	9.89670063212742e-20	7.42451876727424e-19	33.6630688274213
AMPD2	-1.1822	6.73683674358974	-10.4324	9.95391307123295e-20	7.46368147198288e-19	33.6573306921272
GTF2H3	-1.26932	7.49413018589744	-10.4278	1.02487546404935e-19	7.67317564767397e-19	33.628272938028
PRPF18	1.15819619538675	4.87622875641026	10.4238277177379	1.0503524562372e-19	7.85602472162549e-19	33.6038300480872
TAC3	1.08400486160113	4.59044284615385	10.4228337801066	1.05688833669218e-19	7.90094296456437e-19	33.597655032133
DMTF1	-1.61182	7.89563685897436	-10.4178	1.09056275119893e-19	8.14859299403858e-19	33.5664332891495
SLC36A1	1.17417136024428	5.0949485448718	10.4119209494666	1.13137157747897e-19	8.44081378711029e-19	33.5298643054252
CHRM5	1.05082678629583	3.80445341666667	10.4076629778359	1.16183342676158e-19	8.66374185451488e-19	33.503417285618
JAK1	-2.82837	9.45114985897436	-10.4073	1.16431372806388e-19	8.67789406424402e-19	33.5012945118727
DBF4	-1.95839	5.00018753205128	-10.4065	1.17016652205618e-19	8.71715550605754e-19	33.4963032558042
NBN	-1.53962	7.37755192948718	-10.3956	1.2524605720242e-19	9.31158186755913e-19	33.4286511968767
CA7	1.02438607801904	5.1687038525641	10.3951768161057	1.25595835714109e-19	9.33292945787786e-19	33.4258751832324
GEMIN4	-1.35387	6.51292865384615	-10.3907	1.29186181034819e-19	9.59300533197395e-19	33.397819373571
FEN1	-1.64663	7.10204520512821	-10.3906	1.29224523130893e-19	9.59300533197395e-19	33.3975239872084
PCDH17	-2.97353	8.02200918589744	-10.3851	1.33783174031463e-19	9.92153066149713e-19	33.3630148110772
STARD8	1.03577222048851	5.42700099358974	10.3787210935124	1.39171878887302e-19	1.03108991722621e-18	33.3237078977846
THRSP	1.04932087652649	4.2153	10.3758244823259	1.41708773532825e-19	1.04936332846201e-18	33.3057271155405
CPVL	-2.10567	7.06077649358974	-10.369	1.47881800855266e-19	1.09398756253357e-18	33.2632854444565
PRKRA	1.26033550814117	7.46746216025641	10.3671457817783	1.49589135418399e-19	1.10606874868423e-18	33.2518595855381
PPP1R2	1.47485601831756	6.43510372435897	10.3644428855887	1.52131528230268e-19	1.12430934479304e-18	33.2350848242718
AMIGO1	1.08275758548173	5.11285872435897	10.3635986658282	1.52934414003701e-19	1.12968261489398e-18	33.2298455839468
LINS1	-1.34354	4.92338080769231	-10.3633	1.53186265806376e-19	1.13098224690247e-18	33.2282077894763
FZD2	-2.4877	6.15131636538462	-10.3531	1.63297874213901e-19	1.20503963740114e-18	33.1645840045211
DEAF1	-1.62414	6.82580291666667	-10.3497	1.66826899818375e-19	1.22986342424244e-18	33.1433030062148
MOGS	-1.05307	6.45436864102564	-10.3495	1.67015971470422e-19	1.23064834764482e-18	33.1421755961677
NEURL1	1.04817032021714	4.54548202564103	10.3476105380628	1.68963164074566e-19	1.24438071257882e-18	33.1306384520192
ITGA5	-1.63354	7.62706417307692	-10.3461	1.70572407110592e-19	1.25499174989665e-18	33.1212035950089
VLDLR	2.08626117706926	4.60949950641026	10.3438849624039	1.72932689817383e-19	1.2704754169572e-18	33.1075252949414
TFCP2L1	1.20384698982365	4.09649912179487	10.3374077651904	1.80056672063468e-19	1.32216084626595e-18	33.0673451312439
RBM11	-4.75634	7.32421935897436	-10.3326	1.85516523688739e-19	1.36024147954652e-18	33.0376129694484
SPATA4	1.14620284328362	4.0540141474359	10.331535060947	1.86768422452118e-19	1.36874703694742e-18	33.0309190408044
FADD	-1.07411	6.43206029487179	-10.3278	1.91139288135665e-19	1.40009058698784e-18	33.0078948087488
CCDC47	-1.58375	6.06209005769231	-10.3257	1.93629936257052e-19	1.41624566533815e-18	32.9950093399145
VSIG10	1.01634900610587	4.19383867307692	10.3253661171627	1.94087565619372e-19	1.41889629056086e-18	32.9926598155423
HIC2	-1.32798	5.58693490384615	-10.3236	1.96194443766835e-19	1.43359539856895e-18	32.9819138445552
EIF3B	-1.27946	8.55213781410256	-10.3211	1.9928543672685e-19	1.45546751068301e-18	32.9663555646651
PROK1	1.06051485481687	4.43691970512821	10.3175082514955	2.03826160261462e-19	1.48790101015949e-18	32.9439324898631
GRN	-1.50039	8.56905916025641	-10.3159	2.05833118630663e-19	1.50181568779542e-18	32.9341804761762
EIF3J	1.36343254681145	6.09155553846154	10.3070909089587	2.17491969035213e-19	1.58610516233756e-18	32.8793447917296
HGS	-1.21456	7.46730526282051	-10.3039	2.21847157043268e-19	1.61628400625313e-18	32.8596119858493
NME3	-1.10166	6.77498372435897	-10.3032	2.22880536542529e-19	1.62301911727622e-18	32.8549867626534
DDAH2	-1.29668	6.66099081410256	-10.3012	2.25558190172991e-19	1.64171542520146e-18	32.8431011442673
CNOT4	-1.41172	6.59436183333333	-10.299	2.28710251756515e-19	1.66384474654312e-18	32.8292892574981
CBFB	-1.95016	8.03284	-10.2963	2.32585055884309e-19	1.69038280371723e-18	32.8125689925689
AP1M1	-1.19683	7.2606206025641	-10.2921	2.38839689419121e-19	1.73499392133373e-18	32.7861586026952
SLC25A46	1.42562856919952	7.31483	10.2908914286884	2.40579963171003e-19	1.74678405033371e-18	32.7789332073725
FXN	1.03947894165541	4.84703633333333	10.2851668276832	2.49310359680354e-19	1.80841044249153e-18	32.7434570405038
SMARCE1	-1.01649	8.79781433974359	-10.2761	2.63869474288935e-19	1.9112257158147e-18	32.6869721324836
SLC10A1	1.13079820691998	4.02455319871795	10.274743888204	2.66025181195215e-19	1.92590338903183e-18	32.6788746604722
TRA2B	-1.3617	8.10478144230769	-10.2723	2.70140413877301e-19	1.9547460060019e-18	32.6635972564726
ZNF148	-1.34239	7.84599342307692	-10.2712	2.71915042188328e-19	1.96663214250675e-18	32.6570808284596
C2orf16	1.03976823405702	4.20797492948718	10.2683311131559	2.76859579056979e-19	2.00045143955864e-18	32.6391464490795
SEC11C	-2.13855	7.66827611538462	-10.2609	2.89913309268661e-19	2.09172803621975e-18	32.5932961888209
GTF3C3	-1.52096	5.44750871153846	-10.26	2.91571972333041e-19	2.10267706475798e-18	32.5876186884695
CLDN4	1.05774145725919	4.18538284615385	10.2581266661384	2.95014234712917e-19	2.12647173826209e-18	32.5759384238947
MFSD1	-1.92764	7.66337922435897	-10.2572	2.96734869645245e-19	2.13783985630779e-18	32.5701509780301
WASL	-1.71719	6.88710393589744	-10.2568	2.97536513820903e-19	2.14257927473061e-18	32.5674660589384
ACTN4	-1.13006	8.2607955448718	-10.2549	3.00947141146649e-19	2.16609249079417e-18	32.556123266029
HELZ	-1.11709	7.3080043974359	-10.2542	3.02249726428263e-19	2.17441751523645e-18	32.5518251294263
C6orf62	-1.32596	8.08871798076923	-10.2533	3.0402475346743e-19	2.18591170998321e-18	32.5459978102337
CCND2	-2.63788	7.14689733974359	-10.2532	3.04140880246674e-19	2.18591170998321e-18	32.5456177590904
DAXX	-1.0683	6.28322187179487	-10.245	3.20180048267769e-19	2.2978624947695e-18	32.4944733517668
MLXIPL	1.14245501424699	5.61336489102564	10.2425574656256	3.2502590917758e-19	2.3315171019917e-18	32.4795245751048
GPR137B	-2.77254	6.18893463461538	-10.2394	3.31426475573008e-19	2.37514336679281e-18	32.4601178652321
PMM2	-1.06459	6.27203192307692	-10.2387	3.32924657691722e-19	2.38473292064854e-18	32.4556294886252
POLD3	-1.25704	6.40845203205128	-10.2359	3.38677900103507e-19	2.42477752697845e-18	32.4386
GLP1R	1.02249931953871	5.72168171153846	10.2318011010685	3.47519840748681e-19	2.48688669899837e-18	32.4129319918774
C8B	1.04521646336503	3.98576640384615	10.2302827593744	3.5081763171722e-19	2.50928079450546e-18	32.4035330921438
TSPOAP1	1.04141531275445	4.68812890384615	10.2291284385285	3.53345642558857e-19	2.52615006165279e-18	32.3963877586898
SERPINE2	-3.0664	7.83172106410256	-10.2213	3.70953945457388e-19	2.65076394885834e-18	32.3479931740686
MCM3AP	-1.14923	7.18539417307692	-10.2157	3.84200535146097e-19	2.74147690284564e-18	32.3130775326905
CSNK1D	-1.01948	7.0739583525641	-10.2155	3.84484004215167e-19	2.74218629909132e-18	32.3123435890437
DCP1B	-1.54522	6.36682626282051	-10.214	3.88131390300656e-19	2.76687539908588e-18	32.3029479528176
AKIRIN1	-1.16267	7.47442488461538	-10.2134	3.89766121607797e-19	2.77720011756795e-18	32.2987655250293
NAT9	-1.08682	6.3447876474359	-10.212	3.93045411282679e-19	2.79922733398692e-18	32.2904281716794
C11orf16	1.03866241112623	5.43805016666667	10.2042876902099	4.12372313397892e-19	2.93406642660707e-18	32.2426615700804
HSPA1L	1.15746894640438	4.49262976282051	10.2034327706632	4.14570040320882e-19	2.94829548006722e-18	32.2373722921615
UBL4B	1.16814685413844	4.89818853205128	10.1969934795542	4.31502996102872e-19	3.06725340598125e-18	32.1975361562607
NINJ2	1.47003158344645	4.81078715384615	10.1948792841384	4.37211552175373e-19	3.10520920173899e-18	32.1844579949675
SIKE1	1.05147494369068	4.15129821153846	10.1948616527084	4.37259474142453e-19	3.10520920173899e-18	32.1843489313955
TOPORS	-1.20987	6.46786653205128	-10.1882	4.55760699613038e-19	3.23351364930221e-18	32.1431116993393
TGDS	-1.12302	5.31132181410256	-10.1864	4.60895051168972e-19	3.26709644552511e-18	32.1319644169842
APPL2	-1.36572	6.07741050641026	-10.1849	4.65191885077515e-19	3.29571749679976e-18	32.1227305443755
LCMT2	-1.29916	6.04195203846154	-10.1834	4.69505149811522e-19	3.32469449954461e-18	32.1135467695595
TCF12	-1.82493	8.30987894230769	-10.183	4.70791916643818e-19	3.33222269172268e-18	32.1108233330397
SLC24A1	-1.24813	5.75671807692308	-10.1811	4.76182312242574e-19	3.36877505702854e-18	32.0994949331929
GOLPH3	-1.08246	7.91756530769231	-10.1811	4.76419698757826e-19	3.36885481338057e-18	32.098998997599
CCDC171	-3.48604	6.06568576923077	-10.1803	4.78779074186636e-19	3.38393236542063e-18	32.0940833064681
ZBTB18	1.16183946947086	3.62335164102564	10.1780177069559	4.85518417697821e-19	3.42831227738381e-18	32.0801744011782
NUF2	-2.76585	5.42894830769231	-10.1766	4.8982901530933e-19	3.45711155807376e-18	32.0713789326302
DYNC1LI2	-1.1533	7.95825567307692	-10.1764	4.905667181232e-19	3.46067875630566e-18	32.0698814647031
SUV39H2	-1.34233	5.80138916666667	-10.1718	5.0469522061135e-19	3.55697922984319e-18	32.0416285268037
STARD13	-2.77231	7.95387338461538	-10.1707	5.07988375120343e-19	3.57680472633175e-18	32.0351568985755
TTC31	-1.03054	6.58490663461538	-10.1647	5.27406805474387e-19	3.71177798524463e-18	31.9978292980756
LETMD1	-1.36087	7.91143194230769	-10.1612	5.38876966306557e-19	3.78713581179311e-18	31.9764210453208
KMO	-4.06571	7.30385913461538	-10.1599	5.43385206004105e-19	3.81701847442488e-18	31.9681312640206
COL4A4	1.65680140298512	3.87808757692308	10.1582763047374	5.48876799809296e-19	3.85377730459882e-18	31.9581257312491
BRD4	-1.24813	7.63005425641026	-10.1581	5.49443318824928e-19	3.85593782721272e-18	31.9570992525747
USP8	-1.33418	6.46363390384615	-10.1576	5.51300685453366e-19	3.86715108878046e-18	31.9537412903439
GTF2H4	-1.24147	5.90174606410256	-10.1558	5.57297283851025e-19	3.90737516804537e-18	31.942976678202
TMEM120A	1.13759692469477	6.45998286538462	10.1508477695907	5.74796974291229e-19	4.02628120355666e-18	31.912212648334
LRTM1	1.06188011601089	4.16668548076923	10.1437587551644	6.0066940365486e-19	4.20553263395383e-18	31.8684046251788
TFG	-1.02979	8.79013145512821	-10.1427	6.04575753874829e-19	4.2308943903152e-18	31.8619547563384
PDE9A	-1.81477	6.64197594230769	-10.1413	6.1007206440659e-19	4.26735384394075e-18	31.8529499053565
RBM18	1.03116247625515	5.93387578205128	10.139086670393	6.18352323971466e-19	4.32324320734438e-18	31.8395360546554
TMEM9	-1.34228	7.21812597435897	-10.1381	6.22145603716294e-19	4.34772389764027e-18	31.8334509169153
TMEM14A	-1.71015	6.48034249358974	-10.136	6.3026862630908e-19	4.40242487734599e-18	31.8205439297571
PPP3CC	1.30112326119409	5.87107648076923	10.1326994689764	6.4336921136595e-19	4.48972266048772e-18	31.8000744302878
CCDC105	1.06892767503397	4.64104426282051	10.1303257175659	6.52921537741474e-19	4.55424999569767e-18	31.7854101854624
UPF3A	-1.71771	7.62066284615385	-10.1272	6.65594908604133e-19	4.64047662297285e-18	31.7662824702228
IDI1	1.3545241804614	7.31618605128205	10.1269261728905	6.66848552060249e-19	4.64704236536279e-18	31.7644102054118
PKHD1	1.29337831071917	3.77600201282051	10.1192719179152	6.99299513094419e-19	4.86862777831484e-18	31.7171331406628
SLC27A3	-1.26124	5.92966671794872	-10.1146	7.19806968708628e-19	5.00438825328505e-18	31.6883749491706
IGDCC4	2.29854985074633	4.68921661538462	10.1133686668145	7.25398080214405e-19	5.04090764790784e-18	31.6806765000544
ZFAND2A	-1.24131	6.57195689102564	-10.1132	7.26367649177891e-19	5.04529212359039e-18	31.6793475333796
CD38	1.89427619335147	4.30881627564103	10.108580585698	7.47277848569144e-19	5.18569756210138e-18	31.6511101520086
KBTBD6	-1.28214	5.34926074358974	-10.1005	7.85700668076859e-19	5.44979248308991e-18	31.6012251915145
SPAG5	-1.9217	6.30584377564103	-10.0986	7.95131820265423e-19	5.51264261988578e-18	31.5893536831802
KAZN	-1.6356	6.70734090384615	-10.0874	8.5225182055146e-19	5.90316126192292e-18	31.5203321449278
SNRNP25	1.11509718656724	7.39741510897436	10.086074582363	8.59266985116471e-19	5.94622332152824e-18	31.5121762600707
ANXA5	-1.74055	9.42829758333333	-10.085	8.65097305159275e-19	5.98101380490396e-18	31.5054484052742
ZFAND6	1.2173449124831	7.28414957051282	10.0773086891451	9.07281222064825e-19	6.2668441945034e-18	31.4580808678923
ZNF665	-1.19399	6.56873640384615	-10.0723	9.35801225499075e-19	6.45486224940311e-18	31.4272884939864
NIPA2	-1.05786	7.86035492948718	-10.072	9.37791778398191e-19	6.46559912371802e-18	31.4251745164952
CCT4	-1.34192	9.5981056474359	-10.0713	9.41692451267432e-19	6.48648905752819e-18	31.4210449656114
TNIP1	1.07043510379925	7.1489051474359	10.0684660275363	9.58425462700218e-19	6.59869730534683e-18	31.4035221116408
HEXB	-1.60403	7.65494498076923	-10.0675	9.63920845739841e-19	6.63346728899672e-18	31.3978340251151
TDP2	-1.4462	7.70536683333333	-10.0633	9.89873376812893e-19	6.80892125629515e-18	31.3714024411992
USP34	-1.21498	8.9651248525641	-10.0616	1.00012518207362e-18	6.87626446133588e-18	31.3611519193746
CDH13	1.89163045929449	4.92359271153846	10.0552950369688	1.03997923358154e-18	7.14697905956245e-18	31.3222772297654
ALKBH2	-1.46207	6.75012115384615	-10.0525	1.05832968165081e-18	7.2663842981177e-18	31.3048761365497
COQ3	1.0625756390774	5.84714208974359	10.0520430305725	1.06115810387725e-18	7.28244799155559e-18	31.3022209160754
MTDH	-1.27114	7.60142028846154	-10.0512	1.06650183276735e-18	7.31575083167624e-18	31.297223682376
CENPK	-2.23143	4.58942855769231	-10.0477	1.09041301212825e-18	7.47289027953027e-18	31.2751654500719
HAGH	1.06861696607876	6.78975565384615	10.0462759371587	1.09977923682508e-18	7.53361418365834e-18	31.2666566551577
TTC30B	-1.36402	4.22027051923077	-10.0447	1.11036481301551e-18	7.59913888337993e-18	31.2571269551694
NEDD1	1.27083039145187	4.69070050641026	10.0418230697717	1.13055503315832e-18	7.73376466438282e-18	31.2391999884785
EIF2AK3	-1.65684	5.95547612179487	-10.0367	1.1671884511861e-18	7.97703703404666e-18	31.2074758360887
ASAP3	1.15334141248308	5.11619243589744	10.0359161907013	1.17270863488914e-18	8.01108938615921e-18	31.2027819482892
KLHDC3	1.06028550542747	7.39070030128205	10.0355818819961	1.17514067992443e-18	8.02402428514853e-18	31.2007209564924
NECAB3	1.16737606512895	6.29153725641026	10.034729542703	1.18136409022327e-18	8.06282344490904e-18	31.195466408134
[truncated: 1,367 more rows]

## Sheet: Table S3
Table S3.The MEblue module genes by the WGCNA.
Genesymbol
AASS
ABCA5
ABCB10
ABCE1
ABL1
ABRACL
ACBD3
ACOT7
ACTL6A
ACTR3
ACTR6
ADAM10
ADARB1
ADGRA1
ADGRB3
ADM
ADNP
ADO
ADPRM
AEBP2
AGA
AGAP1
AGO2
AGO3
AHCY
AIDA
AIFM2
AJUBA
AKAP11
AKAP7
ALAS2
ALG14
ALG2
ALG8
ALG9
ALMS1
ALYREF
AMMECR1L
AMN1
ANKMY2
ANKRD12
ANP32A
ANTXR1
AP1AR
APCDD1
APEX1
APP
APPL2
ARF4
ARHGAP12
ARHGAP17
ARL5B
ARL6IP1
ARMCX1
ARMCX2
ARMCX3
ARPC1A
ARRDC3
ARTN
ASAP1
ASAP2
ASF1A
ASGR1
ASIP
ASNS
ATF3
ATG10
ATG4C
ATL1
ATP13A3
ATP1B3
ATP2A2
ATP2B1
ATP6V1A
ATP7A
ATP8A2
ATRX
AUTS2
AZI2
B3GALNT1
B3GALT6
B4GALT3
BAZ1A
BAZ2B
BBS10
BBS12
BCHE
BCLAF1
BCOR
BDH2
BET1
BEX2
BHLHE22
BLOC1S6
BUB3
BUD31
BZW1
C12orf29
C12orf57
C2CD2
C2CD5
C3orf14
C5orf24
C6orf141
C7
CA11
CACHD1
CACNA1G
CACNA1H
CADPS2
CALCA
CALCB
CAMK1G
CANX
CAPRIN1
CAPZA1
CARD6
CASD1
CASK
CASP3
CASP4
CASP6
CASP7
CAV1
CBFA2T2
CBFB
CBR3
CCDC171
CCDC47
CCDC88A
CCDC91
CCK
CCNB1IP1
CCNG1
CCP110
CCT2
CCT4
CD109
CD24
CD47
CDC23
CDC37L1
CDC42
CDC42SE2
CDCA7L
CDH12
CDK4
CDKN2A
CEP19
CEP192
CEP44
CEP57
CEP83
CERS6
CETN2
CFAP20
CFAP69
CFDP1
CHAMP1
CHD1
CHD9
CHGB
CHID1
CHMP5
CHORDC1
CHRDL1
CHST1
CITED2
CKAP5
CKB
CLCA1
CLCN3
CLHC1
CLIC4
CLIP3
CLMN
CLPTM1L
CLTC
CMAS
CMTR2
CNIH4
CNOT4
COCH
COG6
COG7
COL2A1
COL9A3
COMMD6
COPB1
COPZ2
CPB2
CPEB2
CPLX1
CPNE3
CPNE4
CPSF3
CPSF6
CPVL
CPXM1
CRISPLD1
CRTAP
CRYZL1
CSAD
CSNK1A1
CSNK1G3
CSPG5
CSRNP1
CSRP1
CSTF3
CTCFL
CTLA4
CTNNA1
CTR9
CXCL14
CXCL8
CXorf38
CYB5A
CYBRD1
CYP26B1
CYTL1
DAAM1
DACH2
DBI
DCC
DCHS2
DCK
DCLRE1A
DCP1B
DCP2
DCX
DDHD2
DDIT4
DDX25
DEAF1
DEGS1
DEPDC7
DHX15
DHX33
DHX40
DIAPH2
DICER1
DIRAS2
DLG2
DLGAP1
DMRT2
DMTF1
DMXL1
DNAJA1
DNAJB1
DNAJB11
DNAJB14
DNAJC12
DNAJC15
DNAJC9
DNER
DNPH1
DOCK7
DPAGT1
DPY19L2
DPY19L2P2
DPY19L3
DRAXIN
DSP
DUSP5P1
DUSP6
DYNC1I2
DYNLT3
E2F5
EBP
EBPL
ECD
EFCAB7
EFS
EHBP1
EIF2AK3
EIF2AK4
EIF3D
EIF4A3
EIF4EBP1
EIF6
ELF1
ELOVL4
ELSPBP1
EMC3
EML4
EMP2
EN1
ENO1
ENPP1
EPB41
EPB41L2
EPHA4
EPHB3
EPHX1
ERC2
ERI1
ERRFI1
ESM1
ESRRB
ETNK1
ETS2
EVA1C
EVL
EWSAT1
EXOC1
EXOC5
EXOSC4
EXOSC8
EXTL2
EZH2
EZR
FADS2
FADS3
FAIM
FAM171B
FAM216A
FAM221A
FAM83H
FANCF
FBL
FBXO11
FBXO15
FCGBP
FDXACB1
FGD6
FGF11
FGF14
FJX1
FLI1
FLRT1
FLVCR1
FMO1
FNBP1L
FNBP4
FNDC3A
FOXF2
FREM1
FRZB
FUNDC1
FZD3
FZD6
G0S2
G2E3
GABRA5
GALC
GALNT14
GALNT2
GALNT7
GAR1
GAS1
GAS2L3
GCH1
GDAP2
GDI2
GFRA2
GIMAP2
GLMP
GMDS
GMFB
GMPS
GNAI3
GNAQ
GNL2
GNL3L
GOLT1B
GON4L
GORAB
GPBP1L1
GPX7
GRAMD1B
GREB1
GRM2
GRP
GSK3B
GSPT2
GSR
GSTM3
GSTM5
GTF2E2
GTF3C3
GYG2
HACD2
HACD3
HACE1
HAUS1
HCAR3
HELQ
HERC5
HGSNAT
HINT1
HLF
HLTF
HMGCR
HMGN1
HMGN2
HMGXB4
HNRNPA0
HNRNPAB
HNRNPR
HOXB13
HOXD10
HOXD11
HOXD13
HOXD8
HOXD9
HS3ST4
HSD17B11
HSP90AB1
HSPA13
HSPA5
HSPB11
HSPD1
HSPH1
HYOU1
IBSP
ICE2
IFIT1
IFIT5
IFT52
IFT57
IFT74
IGF1
IGF1R
IGSF21
IKBIP
IL17RD
IL1RAP
IL6ST
ILF2
ILF3
IMPDH2
INTS6L
INTS8
INTU
IPO5
IQCE
IQGAP2
IRS2
ISL1
ITGB1BP1
ITGB3BP
ITM2A
JADE3
JAK1
JAKMIP2
JAM3
JOSD1
JPX
KBTBD11
KBTBD7
KCNE3
KCNE4
KDELR2
KDM3A
KDSR
KHDRBS1
KHDRBS3
KIF3A
KIFAP3
KIFC2
KIT
KL
KLF12
KLHDC10
KLRC3
KRCC1
KRT23
KRT40
L1TD1
L3MBTL3
LAGE3
LBH
LDAH
LETMD1
LIFR
LIMA1
LINC00839
LINGO2
LMBRD1
LMLN
LMO2
LNX1
LOC285097
LONRF1
LPGAT1
LRCH2
LRFN5
LRP11
LRPPRC
LRRC49
LRRC4C
LRRC8D
LRRN4CL
LRRTM2
LSM7
LSM8
LTBP4
LY6H
LY96
LYPD1
LYPLA1
LYRM4
LYSMD3
LZTFL1
MAB21L3
MAFB
MAGEH1
MAN2A1
MANBAL
MANF
MANSC1
MAP3K5
MAP4K4
MAP4K5
MAPRE1
MAPT
MBD2
MBOAT2
MCEMP1
MCUB
MEA1
MED17
MED23
MEIS1
MEIS2
MEOX1
METTL14
MFAP2
MFAP4
MFSD14A
MFSD8
MGST1
MGST2
MIB1
MIF
MITD1
MLC1
MLLT3
MMD
MMP1
MNS1
MORC4
MRPL22
MRPS17
MRPS21
MSANTD2
MSC
MSMO1
MSRA
MTFR1
MTMR2
MTMR6
MTR
MVB12A
MYEOV
MYH10
MYL5
MYO10
NACA
NADK2
NAF1
NAP1L3
NAPEPLD
NAT1
NAT10
NBEAL1
NBN
NCAM2
NCOA2
NDFIP2
NDN
NDST3
NECTIN3
NEFH
NELL2
NEO1
NGFR
NHLRC2
NINL
NIPSNAP3A
NLGN1
NMRAL1
NNAT
NOB1
NONO
NPC1
NPHP4
NPM1
NPY
NPY5R
NR4A1
NRCAM
NRN1
NT5C3B
NTNG1
NUCB2
NUDT1
NUDT11
NUDT21
NUDT5
NUP107
NUP133
NUP160
NUP35
NUP50
NUP58
NUPR1
NXT2
NYNRIN
ODF2L
OGT
OLFM1
OLFM2
OLFML3
OPN3
ORC5
OSGIN2
OSTC
OTUD6B
PADI2
PAICS
PAIP1
PALB2
PAMR1
PAN2
PAPOLA
PARM1
PARP11
PATZ1
PAWR
PAX7
PBX1
PCCA
PCDHB14
PCDHB16
PCDHB2
PCDHB3
PCDHB5
PCDHB7
PCF11
PCMTD2
PCSK1
PCSK1N
PCSK2
PDE9A
PDIA6
PDLIM2
PDP2
PDSS1
PDZD8
PELI1
PENK
PFAS
PFKP
PFN1
PGLYRP2
PGRMC1
PHF20L1
PIBF1
PIGA
PIGF
PIK3C2A
PIK3CA
PIK3R1
PJA1
PJA2
PKP1
PKP4
PLCB4
PLD5
PLEKHA3
PLEKHB1
PLEKHF1
PLEKHF2
PLP2
PLPP6
PNISR
PNMA6A
PNP
POGK
POLI
POLR3C
POT1
POU3F1
POU3F2
PPAT
PPIL3
PPIP5K2
PPM1D
PPP1R12A
PPP2R2A
PRAC1
PRDX4
PREX1
PRKACB
PRKAR2B
PRKDC
PRMT6
PRMT8
PRNP
PRPF3
PRPF40A
PRR13
PRR5L
PRRC1
PRSS23
PSAT1
PSMG3
PSPC1
PSPH
PTDSS1
PTGR1
PTK2
PTK2B
PTPRG
PTPRK
PUS7
PWAR6
PWP1
PXYLP1
RAB11FIP2
RAB18
RAB1A
RAB2B
RAB40B
RABAC1
RABGAP1
RAD50
RAI2
RALA
RALGPS2
RAMP1
RAP1GAP
RARA
RASSF3
RBBP6
RBBP8
RBFOX2
RCOR1
RDX
REC8
RECQL
REEP1
RHOA
RHOBTB3
RHOH
RIDA
RIMKLB
RIOK1
RIT1
RNF138
RNF165
RNF175
RNF182
RNPC3
ROR1
RPAIN
RPL18
RPL35A
RPL36
RPS19
RPS24
RSBN1
RSF1
RTN4
RUFY3
RUVBL1
RYBP
S100PBP
SAC3D1
SALL2
SAMD9
SATB1
SATB2
SBF2
SC5D
SCAF11
SCAMP1
SCARB2
SCG5
SCML1
SCN1A
SCN9A
SCRN1
SDK1
SEC11C
SEC61A1
SELP
SEMA3G
SEMA6D
SEPHS1
SERINC3
SERP1
SESTD1
SETX
SEZ6L
SF3B4
SGIP1
SGTB
SH3BP4
SHC1
SHISA6
SHPRH
SIAH3
SIPA1L1
SIRPA
SIX2
SLAIN1
SLBP
SLC17A7
SLC1A1
SLC20A1
SLC24A3
SLC25A32
SLC25A37
SLC26A2
SLC2A3
SLC30A5
SLC35A1
SLC35A5
SLC35B4
SLC37A3
SLC38A2
SLC38A5
SLC39A6
SLC7A5
SLC7A8
SLC9A6
SLCO5A1
SLFN12
SLITRK6
SMAD9
SMARCA2
SMARCAD1
SMARCC1
SMC5
SMIM15
SNAP25
SNAPC1
SNCA
SNRPA
SNRPD1
SNX2
SOAT1
SOCS2
SORD
SOX10
SOX11
SOX6
SOX8
SPATA7
SPRED2
SPTSSA
SRD5A1
SRP72
SRPK2
SRSF10
SRSF11
SRSF6
SRSF7
SSB
SSR1
SSR2
SSRP1
ST6GAL1
STAG2
STARD13
STEAP1
STEAP2
STEAP3
STH
STK3
STK32B
STK39
STMN4
STRBP
SUCO
SUGP2
SUGT1
SUPT16H
SUPT3H
SV2B
SYCP2L
SYNCRIP
SYNDIG1
SYT1
SYT11
SYT4
TAF1B
TAGAP
TBC1D15
TBL1XR1
TBX3
TCEA2
TCEAL7
TCEAL8
TCEAL9
TCERG1
TCERG1L
TCF12
TCF4
TCFL5
TDG
TDP2
TDRD3
TEAD2
TERF1
TES
TET1
TGS1
THAP2
THYN1
TIGAR
TIPARP
TIPIN
TLE2
TLE3
TLK1
TM9SF3
TMA16
TMCO6
TMEM100
TMEM106B
TMEM117
TMEM123
TMEM14A
TMEM161B
TMEM17
TMEM170A
TMEM220
TMEM248
TMEM263
TMEM267
TMEM33
TMEM47
TMEM68
TMEM71
TOM1L1
TOMM20
TOP1
TOPBP1
TOX2
TP53
TP53RK
TPBG
TPD52
TPR
TRA2B
TRHDE
TRIB2
TRIL
TRIM28
TRMT1
TRMT13
TRMT5
TRMT6
TRPC4
TRPM4
TSHZ1
TSHZ3
TSPAN6
TSPYL2
TSPYL5
TTC28
TTC30B
TTC8
TTLL6
TUBA1B
TUBA1C
TUBB2B
TUBB6
TUG1
TULP3
TUSC1
TUSC3
TWSG1
TXNDC17
TYW1
U2AF1
UAP1
UBP1
UBR5
UBR7
UBTD2
UBXN2A
UBXN7
UBXN8
UFC1
UFM1
UGCG
UGT3A1
UMPS
UPF3B
USP1
USP3
USP33
USP9Y
UTP18
UTP4
UTS2
VPS8
VWA5A
WASF1
WASL
WDFY1
WDR54
WDR75
WDR90
WDSUB1
WEE1
WLS
WNT5A
XPO1
XPOT
XRCC5
XRN2
YES1
YLPM1
YPEL5
YTHDF3
YWHAQ
YWHAZ
ZBED8
ZBTB10
ZBTB21
ZBTB41
ZC3H6
ZDHHC3
ZDHHC9
ZIC1
ZIC2
ZMAT1
ZMAT4
ZMPSTE24
ZMYM1
ZMYM2
ZMYM5
ZNF112
ZNF121
ZNF124
ZNF140
ZNF217
ZNF226
ZNF227
ZNF232
ZNF260
ZNF273
ZNF280C
ZNF300P1
ZNF302
ZNF329
ZNF334
ZNF395
ZNF397
ZNF426
ZNF43
ZNF430
ZNF431
ZNF529
ZNF558
ZNF581
ZNF610
ZNF618
ZNF623
ZNF652
ZNF667
ZNF667-AS1
ZNF677
ZNF711
ZNF718
ZNF84
ZNHIT6
ZWILCH
ZZZ3

## Sheet: Table S4
Table S4. The MEturquoise module genes by the WGCNA.
Genesymbol
ABCC9
ABHD17A
ABHD6
ABLIM1
ABLIM3
ABRA
ACACA
ACACB
ACADL
ACADM
ACADS
ACER3
ACHE
ACKR1
ACO2
ACOT13
ACSF2
ACSL1
ACSL3
ACSS3
ACTA1
ACTB
ACTC1
ACTN1
ACTN2
ACTN3
ADAR
ADCY2
ADCY9
ADD3
ADGRA2
ADGRE5
ADGRG2
ADGRL1
ADH1B
ADHFE1
ADIPOQ
ADNP2
ADPRHL1
ADRA1D
ADRB2
ADRB3
AFF1
AGBL1
AGL
AGT
AGTR1
AIF1
AK1
AK3
AKAP1
AKAP6
AKR1A1
AKR1B1
AKR1C3
AKTIP
ALCAM
ALDH1A1
ALDH1L1
ALDH2
ALDH5A1
ALDH7A1
ALG13
ALKBH5
ALPK2
ALPK3
AMER2
AMFR
AMPD1
AMPH
ANAPC4
ANGPTL1
ANK1
ANK2
ANK3
ANKRD1
ANKRD13A
ANKRD2
ANKRD23
ANKRD36B
ANKRD37
ANKRD44
ANKRD49
ANO5
ANP32B
ANXA1
ANXA2P2
ANXA3
ANXA4
ANXA5
ANXA7
AP1S2
AP2A2
AP2M1
AP3S1
AP4B1
APMAP
APOBEC2
APOBEC3C
APOBEC3G
APOD
APOE
APOO
APOOL
AQP4
AQP9
AR
ARF3
ARGLU1
ARHGAP18
ARHGAP21
ARHGDIB
ARHGEF3
ARHGEF37
ARHGEF6
ARL13B
ARL6IP5
ARMC10
ARMCX6
ARNT2
ARPC5
ARPP19
ARRDC2
ART3
ASAH1
ASB11
ASB12
ASB15
ASB16
ASB2
ASB5
ASB8
ASPA
ASPHD1
ATP10B
ATP10D
ATP11C
ATP13A1
ATP1A1
ATP1A2
ATP1B1
ATP1B4
ATP2A1
ATP2B2
ATP2B3
ATP8B1
ATRNL1
ATXN3
AVIL
BACE2
BAG2
BAG3
BAMBI
BARX2
BASP1
BCAP29
BCAP31
BCL11B
BCL2L11
BCL6
BCO2
BDP1
BEST3
BEX1
BEX3
BHLHE40
BHLHE41
BHMT2
BIN1
BLCAP
BMP6
BNIP3
BNIP3L
BOK
BORCS5
BRD2
BRD8
BTAF1
BTBD1
BTG2
BTN3A2
BTN3A3
BVES
BZW2
C10orf71
C11orf71
C12orf75
C14orf132
C1orf115
C1orf21
C1orf54
C1QTNF4
C5
C5orf15
C5orf22
CA2
CA3
CACNA1S
CACNA2D1
CACNA2D3
CACNB1
CACNG1
CACNG6
CADM1
CALCOCO2
CAMK1D
CAMK2B
CAMK2D
CAMK2G
CAMK2N1
CAMTA1
CAP1
CAP2
CAPG
CARNS1
CASQ1
CASQ2
CAT
CAV2
CAV3
CBR4
CBX3
CBX6
CCDC13
CCDC178
CCDC3
CCDC69
CCDC71L
CCDC90B
CCL21
CCND1
CCND2
CCNL1
CCNL2
CD248
CD300LG
CD36
CD38
CD55
CD74
CD81
CDC14B
CDC42EP5
CDH11
CDH13
CDH8
CDK13
CDK14
CDKN1A
CEACAM1
CEACAM6
CEBPB
CEP164
CEP85
CERCAM
CERS2
CERS5
CFAP36
CFD
CFL1
CFL2
CFLAR
CHCHD10
CHCHD3
CHD3
CHMP1B
CHP1
CHRM2
CHRNA1
CHSY1
CIART
CILP
CIPC
CISD1
CKAP4
CKM
CKMT2
CLASP2
CLCN1
CLCN4
CLDN1
CLDN16
CLEC11A
CLEC1A
CLIC1
CLIC5
CLIP1
CLIP2
CLMP
CLTCL1
CLU
CLYBL
CMBL
CMIP
CMYA5
CNKSR1
CNOT7
CNRIP1
CNTN4
CNTNAP5
COBLL1
COL1A1
COL21A1
COL4A3
COL4A4
COL4A5
COL5A1
COLGALT2
COPB2
COQ10A
COQ2
COQ9
CORO1C
CORO6
COX10
COX18
COX20
COX5B
COX6A2
COX7A1
COX7B
COX8A
CPA3
CPEB3
CPEB4
CPED1
CPNE7
CPT1A
CRABP1
CREB3L2
CRIP1
CRIP2
CRLF3
CSMD2
CSNK2B
CSRP3
CTSG
CTSO
CTTNBP2
CTTNBP2NL
CUTC
CXXC5
CYBA
CYCS
CYFIP1
CYP24A1
CYP27C1
CYP2B7P
CYP2J2
CYP2S1
CYP4B1
CYP4F22
CYP4X1
CYSTM1
DAPK1
DBN1
DCAF6
DCDC2
DCXR
DDB2
DDIT4L
DDR2
DDX17
DDX39A
DDX60
DENND2C
DENND5B
DEPTOR
DES
DHCR24
DHRS3
DHRS7
DIO3
DKK2
DLAT
DLC1
DLD
DLEU2
DLK1
DLX3
DLX4
DMD
DMXL2
DNAJA4
DNAJB4
DNAJB5
DNAJB6
DNAJB9
DNAJC10
DNAJC19
DNAJC3
DNAL4
DNASE1L1
DNASE1L3
DOK5
DPYSL2
DSCR8
DSEL
DTNA
DUSP10
DUSP13
DUSP26
DUSP3
DUSP4
DYNLL1
DYSF
E2F8
ECHDC2
ECHDC3
ECI1
ECI2
ECM2
EDNRA
EEF1A2
EFEMP2
EFHC1
EFHD1
EFNA1
EGF
EGFLAM
EGFR
EGLN1
EGR2
EGR3
EHMT2
EIF1AX
EIF2S3
EIF3J
EIF4E
EIF4E3
ELOVL6
EMILIN1
EML1
EMP3
EMX2
ENDOD1
ENDOG
ENO3
ENOSF1
ENPEP
ENPP3
ENPP4
ENPP5
ENSA
EPB41L4A-AS1
EPDR1
EPHA2
EPHA3
EPHA5
EPM2A
EPS15
ERAP1
ERLIN1
ERP29
ESR1
ESRRG
ETFA
ETFDH
ETV1
ETV5
EXOC6
EXT1
EXT2
F2R
F8
FABP3
FABP4
FAHD1
FAM107B
FAM110B
FAM111A
FAM117A
FAM13B
FAM172A
FAM174A
FAM220A
FAM91A1
FANK1
FAT4
FBLN2
FBP2
FBXO3
FBXO32
FBXO40
FCGRT
FEM1A
FERMT3
FEZ2
FGD4
FGF13
FGF9
FGFR3
FGGY
FH
FHL1
FHL2
FHL3
FILIP1
FITM1
FKBP11
FKBP14
FKBP3
FLNA
FLNC
FMOD
FMR1
FN1
FNBP1
FNDC5
FOCAD
FOS
FOXN3
FOXO1
FREM2
FRMD3
FSCN1
FST
FTL
FUNDC2
FXYD1
FXYD3
FYN
FZD1
FZD4
FZD7
GABBR1
GABRQ
GALNT11
GALNT15
GALNT6
GAMT
GANAB
GAS2
GBAP1
GBE1
GBP3
GCLM
GCNT4
GDF10
GEM
GGH
GHITM
GHR
GJA1
GKAP1
GLB1L3
GLCE
GLG1
GLI2
GLRX
GLUL
GMPR
GNAL
GNB1
GNB4
GOT1
GOT1L1
GOT2
GPAT3
GPATCH1
GPC4
GPC6
GPCPD1
GPD1L
GPR101
GPR137B
GPR155
GPR19
GPR21
GPRASP1
GPRC5B
GPRC5C
GPT2
GPX3
GPX8
GRAMD1C
GRB10
GRB14
GREB1L
GRIK3
GSS
GSTT1
GTF2H1
GUSB
GYG1
GYPC
GYS1
HADHB
HBB
HBD
HBEGF
HBS1L
HCCS
HDAC1
HEATR5A
HEBP2
HELLS
HERC4
HERPUD2
HEXB
HEY2
HHATL
HIBADH
HIF1A
HINT3
HIP1R
HIVEP2
HK2
HMCN1
HNRNPA1
HOMER1
HOMER2
HOOK1
HOXA5
HOXB5
HOXB7
HOXC13
HOXC9
HPS3
HRC
HSD11B1
HSD17B2
HSPA2
HSPA9
HSPB1
HSPB3
HSPB6
HSPB7
HSPB8
HTATIP2
HTR1F
ICAM4
ID1
ID2
ID3
ID4
IDE
IDH2
IDH3A
IDI1
IDI2
IDI2-AS1
IER2
IER3
IER3IP1
IFI16
IFI35
IFI44
IFITM1
IFITM2
IFITM3
IFT20
IFT80
IGDCC4
IGF2BP2
IGFBP4
IGFBP5
IGSF11
IL15
IL17D
IL1B
IL1RAPL2
IL32
IL6R
IMPA2
INSR
INTS3
IP6K2
IP6K3
IQGAP1
IRF9
ISG15
ISYNA1
ITGA5
ITGA7
ITGB1BP2
ITGB2
ITIH4
ITPR1
IVNS1ABP
JAZF1
JPH1
JSRP1
JUNB
KANK1
KAT2B
KAZN
KBTBD12
KCNA7
KCNB1
KCNJ11
KCNJ2
KCNS3
KCTD1
KDM5A
KIAA0753
KIF1A
KIF1C
KIF21A
KIF3B
KLF10
KLF3-AS1
KLF6
KLHL18
KLHL34
KLHL40
KLHL41
KLHL42
KMO
KMT2E
KMT5B
KPNA1
KPNA2
KPNA3
KRBOX4
KRT18
KRT19
KTN1
L3MBTL4
LACTB2
LAMB1
LAMB2
LAMB3
LAMP2
LAPTM4B
LASP1
LDB2
LDB3
LDHD
LENG8
LEPROTL1
LGALS3BP
LGALS8
LGALSL
LGR5
LIAS
LIMCH1
LINC00310
LINC00312
LINC00943
LINGO1
LIPI
LMCD1
LMNA
LMO1
LMO7
LMOD1
LMOD3
LOC401261
LONRF2
LOXHD1
LOXL2
LPAR1
LPAR4
LPCAT1
LPIN1
LPIN2
LRIF1
LRIG1
LRP10
LRP1B
LRRC2
LRRC20
LRRC39
LRRC3B
LRRFIP2
LRRN1
LSAMP
LSMEM1
LTBP3
LUC7L3
LURAP1L
LXN
LY6E
LYRM1
LYRM7
LYRM9
LYSMD2
LYVE1
MAGED1
MAGED2
MAMDC2
MAMSTR
MAOA
MAP2K6
MAP3K7CL
MAP4
MAP4K3
MAPK12
MARCKSL1
MARVELD1
MB
MBNL1
MBP
MCC
MCRIP2
MDH1
MDH2
MDK
ME1
MEF2C
MERTK
MEST
MET
METTL3
METTL8
MFHAS1
MFSD1
MGST3
MICU3
MID1IP1
MID2
MIR1-1HG
MIS18BP1
MKNK2
MLF1
MLIP
MLKL
MLLT10
MLYCD
MME
MMP3
MMP9
MN1
MOK
MON2
MPC1
MPC2
MPDZ
MPPED2
MRAS
MRGPRF
MRPL33
MRS2
MSN
MSRB2
MSRB3
MSS51
MSX1
MT1E
MT1G
MT1H
MT1X
MTSS1
MTURN
MTUS1
MVP
MXRA7
MXRA8
MYBPC1
MYBPC2
MYC
MYF6
MYH1
MYH2
MYH3
MYH4
MYH6
MYH7
MYH7B
MYH8
MYL1
MYL12A
MYL2
MYL3
MYL6
MYLK2
MYLK3
MYO18B
MYOC
MYOM1
MYOM2
MYOM3
MYOT
MYOZ1
MYOZ2
MYPN
N4BP2
NAB2
NABP1
NAMPT
NANOS1
NAV1
NBEA
NBPF3
NCAM1
NCAN
NCKAP5
NDRG1
NDRG2
NDUFA4
NDUFA5
NDUFAF4
NDUFB10
NDUFB9
NDUFS1
NDUFS7
NEB
NECAP2
NEDD4
NEDD4L
NET1
NEXN
NFAT5
NFE2L1
NFKBIA
NINJ2
NIPSNAP3B
NKAIN2
NKX2-2
NKX3-1
NMI
NMNAT3
NMRK2
NMUR2
NNT
NOTCH1
NOTCH2
NOVA1
NPDC1
NPFFR2
NPR3
NPTN
NPTXR
NPY1R
NPY6R
NR0B1
NR1H3
NR3C2
NR4A3
NRAP
NRIP1
NRK
NSUN6
NTRK3
NXN
NXPE3
OAF
OAS1
OAS3
OBSL1
OFD1
OGDHL
OLFM3
OPTN
OR12D3
OR51B4
OR51I1
OSBPL11
OSBPL1A
OSBPL3
OSBPL6
OSBPL8
OXCT1
OXR1
P2RX7
P2RY2
P4HA1
P4HTM
PABPC3
PACSIN3
PAK3
PALMD
PAN3
PANK2
PAPLN
PAPPA
PAPSS1
PARP4
PARVB
PCDH10
PCDH17
PCDH7
PCDH8
PCED1A
PCGF5
PCMT1
PCMTD1
PCNT
PCYOX1
PDE3B
PDE4A
PDE4D
PDE4DIP
PDE7B
PDE8B
PDHX
PDIA4
PDK2
PDK4
PDLIM1
PDLIM3
PDLIM4
PDP1
PDPN
PEBP4
PELI2
PER2
PFKFB1
PFKFB3
PFKM
PFN2
PGAM2
PGAP1
PGM1
PHF11
PHF13
PHKA1
PHKB
PHKG1
PHYH
PITPNB
PITX1
PITX2
PKD2
PKIA
PKP2
PLA2G2A
PLCD4
PLCL1
PLD3
PLEKHA5
PLIN2
PLN
PLOD2
PLOD3
PLPP5
PLPP7
PLSCR4
PLTP
PLXDC2
PNLDC1
PNMA1
PNN
PNPLA4
PON2
POPDC2
POPDC3
POU4F2
PPBP
PPIA
PPIB
PPM1J
PPM1K
PPM1L
PPP1CB
PPP1R14C
PPP1R16B
PPP1R1A
PPP1R1C
PPP1R2
PPP1R21
PPP1R27
PPP1R3A
PPP1R3C
PPP2R3A
PPP3CB
PPT1
PPWD1
PRADC1
PRDX3
PRIMA1
PRKAA2
PRKAB2
PRKAG3
PRKCB
PRKCQ
PRKCSH
PRKCZ
PRKG1
PRND
PROS1
PRPH2
PRPS2
PRR11
PRR16
PRRG1
PRSS35
PRTFDC1
PSD3
PSMB8
PSMD7
PSTPIP2
PTBP1
PTEN
PTER
PTGFRN
PTGR2
PTMA
PTP4A1
PTP4A3
PTPN13
PTPN22
PTPN3
PTPRF
PTPRT
PTTG1IP
PUDP
PYCARD
PYGM
PYROXD1
QKI
QPCT
QRFPR
RAB11FIP1
RAB3B
RAD23A
RAD23B
RAE1
RAP1B
RAP1GAP2
RAP1GDS1
RAPGEF2
RAPH1
RAPSN
RARRES2
RBFOX1
RBM10
RBM11
RBM24
RBM25
RBM27
RBM3
RBM38
RBM43
RBM5
RCAN2
RCN1
RCN3
RCSD1
REPIN1
RFXANK
RGL1
RGMA
RGN
RGS2
RGS6
RHBDD2
RHEB
RHOBTB1
RHOC
RHOU
RIOK3
RNF123
RNF128
RNF135
RNF144B
RNF145
RNF146
RNF212
RNF44
ROGDI
RORA
RORC
RPL31
RPL3L
RPS11
RPS27L
RPS4Y1
RPS6KA3
RPS6KA6
RRAD
RRAGC
RRAGD
RRAS2
RRM2B
RSPO3
RTN2
RUNX3
RWDD2B
RXRG
RYR1
RYR3
S100A13
S100A6
S100A8
S100A9
SACM1L
SACS
SAMD11
SAMD4A
SAMD9L
SAR1B
SARAF
SASH1
SAT1
SCG2
SCN1B
SCN3B
SCN4A
SCN4B
SCNN1G
SCOC
SDHB
SDHD
SEC24A
SECTM1
SEL1L3
SEMA3C
SEMA4D
SEMA6A
SERINC5
SERPINA3
SERPINB8
SERPINE2
SERPINH1
SERTM1
SESN1
SETBP1
SETD7
SEZ6L2
SF3B3
SGCA
SGCD
SGCG
SH2B3
SH3BGR
SH3BGRL
SH3BGRL3
SH3BP5
SH3GL3
SH3RF2
SHISA2
SHISA4
SHISA7
SHROOM2
SHTN1
SIM2
SIX1
SIX4
SLAMF6
SLC12A7
SLC15A2
SLC16A10
SLC16A14
SLC16A4
SLC17A8
SLC18A3
SLC18B1
SLC19A2
SLC20A2
SLC22A16
SLC22A3
SLC25A11
SLC25A12
SLC25A34
SLC25A4
SLC25A43
SLC25A46
SLC29A1
SLC29A2
SLC2A4
SLC2A5
SLC30A1
SLC30A7
SLC31A1
SLC35B3
SLC35F2
SLC38A6
SLC41A1
SLC47A1
SLC6A16
SLC6A8
SLC7A2
SLC8A3
SLFN11
SLFN13
SLN
SMCHD1
SMPX
SMTNL2
SMURF2
SMYD1
SNRNP70
SNTA1
SNX19
SNX20
SNX21
SNX7
SOD2
SORBS1
SOS2
SOWAHA
SOX9
SP1
SP100
SPATA13
SPATA18
SPIN1
SPINK5
SPRED1
SPRY2
SPTAN1
SPTB
SQSTM1
SRL
SRPK3
SS18
SSBP4
SSR4
SSTR1
SSX3
ST3GAL1
ST3GAL6
ST6GALNAC2
ST6GALNAC3
STARD10
STAT1
STAT6
STK17A
STK26
STMN2
STRADB
STRIP2
STXBP1
SUCLA2
SUCLG2
SUPT20H
SUZ12P1
SVIL
SWAP70
SYNC
SYNE1
SYNGR2
SYNM
SYNPO2L
SYNPR
SYPL1
SYPL2
SYT17
SYT6
TACC2
TAL2
TAOK3
TAPT1-AS1
TAS2R10
TAS2R4
TBC1D4
TBC1D8
TBCK
TCAP
TCEA3
TCEAL2
TCF25
TCTN3
TDRD9
TEAD4
TECRL
TENM1
TEX15
TFAP2A
TFAP2B
TFAP2C
TGFBR3
TGIF1
THBS1
THBS3
THNSL2
THOC1
TIMM17A
TIMP1
TIMP2
TIMP4
TKT
TLE4
TLN2
TLR5
TM6SF1
TMED3
TMED8
TMEFF2
TMEM140
TMEM158
TMEM176A
TMEM176B
TMEM182
TMEM243
TMEM260
TMEM38A
TMEM38B
TMEM45A
TMEM70
TMEM87B
TMEM91
TMEM98
TMOD1
TMSB10
TMTC1
TNC
TNFAIP6
TNFSF13B
TNIK
TNNC1
TNNC2
TNNI1
TNNI2
TNNT1
TNNT3
TOB1
TP53INP1
TP63
TPD52L1
TPI1
TPM2
TPM3
TPP1
TPST1
TRAK2
TRAM1
TRDN
TRIM2
TRIM22
TRIM35
TRIM52
TRIM54
TRIM63
TRIM67
TRIM7
TRIM72
TRIP10
TRIP6
TSEN34
TSPAN12
TSPAN13
TSPAN5
TSPAN7
TSPAN8
TSPO
TSPYL4
TST
TTC14
TTN
TUBA1A
TUBA4A
TUBB
TUBB2A
TWF1
TWIST1
TXLNB
TXLNGY
TYRP1
UBAC1
UBE2B
UBE2D1
UBE2D4
UBE2J1
UBE2L6
UBR3
UCHL1
UCHL3
UCP2
UCP3
UGP2
UNC119B
UNC45B
UPF3A
UQCR10
UQCRC1
UQCRC2
UQCRFS1
UQCRQ
USO1
USP11
USP13
USP28
USP31
USP38
USP54
UTP11
VAMP1
VASH1
VDAC1
VDAC3
VEGFA
VGLL2
VGLL4
VIM
VIT
VLDLR
VPS13A
VPS13C
VPS37B
VPS4B
VRK1
WASF3
WDR11
WDR6
WIPF3
WIPI1
WSB1
WWP1
XG
XIRP1
XIRP2
XK
XPO6
XYLT1
YBX3
YWHAE
ZBTB16
ZBTB20
ZBTB47
ZC3H13
ZC3HAV1
ZCCHC24
ZDHHC20
ZDHHC21
ZEB2
ZFP36L1
ZFPM2
ZFYVE16
ZKSCAN1
ZKSCAN7
ZMIZ1
ZNF106
ZNF12
ZNF136
ZNF146
ZNF266
ZNF326
ZNF385B
ZNF423
ZNF451
ZNF468
ZNF493
ZNF514
ZNF536
ZNF703
ZNF738
ZNF785
ZNF827
ZNF83
ZNF880
ZYG11B
ZYX

## Sheet: Table S5
Table S5.174 DEG-expressed T cell marker genes.
Gene Symbol
AHCY
AKAP7
APCDD1
APP
ARMCX3
CAPRIN1
CCDC171
CCDC47
CCDC88A
CDK4
CLCN3
CLIC4
CPEB2
CPVL
CSAD
CSRP1
DUSP6
EIF2AK4
EPB41L2
EPHA4
ETS2
GAS1
GNAQ
HSPH1
IRS2
ITM2A
JAK1
JAKMIP2
KDELR2
KDSR
LIMA1
LMO2
LTBP4
MAFB
MBOAT2
MFAP4
MYO10
OLFM1
PGRMC1
PREX1
PRKACB
PTK2
RABGAP1
RBFOX2
RCOR1
SBF2
SH3BP4
SHC1
SLC26A2
STARD13
TCEA2
TCEAL9
TCF4
YES1
ZDHHC3
BEX3
PAPSS1
FHL1
MARCKSL1
SPIN1
MAGED1
CCND1
TRIP6
ZYG11B
DPYSL2
TUBA1A
DBN1
FYN
VGLL4
ZFYVE16
DAPK1
PTPN13
QKI
ATP1A1
TIMP1
GLG1
CKAP4
MAGED2
SOD2
ZEB2
C5orf15
SERPINH1
LAMB1
BASP1
YBX3
MBNL1
RGL1
AP2A2
FZD1
PLOD3
HMCN1
CYFIP1
LGALS3BP
FCGRT
TRIP10
PTTG1IP
ACTN1
SLFN11
FTL
NPTXR
GLCE
NMI
TPM2
CLEC11A
ALDH7A1
FSCN1
RUNX3
SHTN1
HSPB1
GNB4
ARHGDIB
TNFAIP6
PLTP
NPDC1
RPS6KA3
PLPP5
ABHD6
INSR
ISYNA1
GLUL
NPTN
LDB2
AP1S2
SASH1
DKK2
OBSL1
APOE
CORO1C
CMIP
ITGA5
ANXA5
IGFBP4
SLC12A7
PON2
FN1
BTN3A2
PLD3
BDP1
FAM107B
RCN3
SAT1
EGR2
PRDX3
KLF10
PCYOX1
ZDHHC21
ADGRL1
ZNF703
MDK
RORA
SH2B3
TIMP2
LAPTM4B
CRIP2
PLXDC2
USP31
BACE2
TMEM176B
APOBEC3G
ZMIZ1
LMNA
ID3
AK3
CADM1
IFITM3
NAV1
UCP2
NAMPT
YWHAE
PFN2
TMEM176A
STK17A
BNIP3
CAMK2N1

## Sheet: Table S6
Table S6.The Kyoto Encyclopedia of Genes and Genomes (KEGG) result of T cell-related genes.
ID	Description	GeneRatio	BgRatio	pvalue	p.adjust	qvalue	geneID	Count
hsa05146	Amoebiasis	1998-07-01	103/8848	0.000137160458808885	0.0315469055260435	0.0274320917617769	GNAQ/PRKACB/PTK2/LAMB1/ACTN1/HSPB1/FN1	7
hsa04722	Neurotrophin signaling pathway	1998-07-01	120/8848	0.000353439112661985	0.0406454979561283	0.0353439112661985	SHC1/BEX3/MAGED1/ARHGDIB/RPS6KA3/SH2B3/YWHAE	7
hsa04510	Focal adhesion	1998-08-01	203/8848	0.00179889357253693	0.137915173894498	0.119926238169129	PTK2/SHC1/CCND1/FYN/LAMB1/ACTN1/ITGA5/FN1	8
hsa04961	Endocrine and other factor-regulated calcium reabsorption	1998-04-01	53/8848	0.00273529901499159	0.157279693362016	0.136764950749579	GNAQ/PRKACB/ATP1A1/AP2A2	4
hsa05222	Small cell lung cancer	1998-05-01	93/8848	0.00362465106782995	0.158733706510288	0.138029310008946	CDK4/PTK2/CCND1/LAMB1/FN1	5
hsa01522	Endocrine resistance	1998-05-01	99/8848	0.00473578148242051	0.158733706510288	0.138029310008946	CDK4/PRKACB/PTK2/SHC1/CCND1	5
hsa04213	Longevity regulating pathway - multiple species	1998-04-01	62/8848	0.00483102585031312	0.158733706510288	0.138029310008946	IRS2/PRKACB/SOD2/INSR	4
hsa04151	PI3K-Akt signaling pathway	1998-10-01	362/8848	0.00660739648643459	0.185892776036908	0.161645892206007	CDK4/JAK1/PTK2/CCND1/LAMB1/GNB4/INSR/ITGA5/FN1/YWHAE	10
hsa05203	Viral carcinogenesis	1998-07-01	205/8848	0.00755753514483458	0.185892776036908	0.161645892206007	CDK4/JAK1/PRKACB/CCND1/ACTN1/EGR2/YWHAE	7
hsa05219	Bladder cancer	1998-03-01	41/8848	0.0103589228762386	0.185892776036908	0.161645892206007	CDK4/CCND1/DAPK1	3
hsa05100	Bacterial invasion of epithelial cells	1998-04-01	78/8848	0.0108036694513392	0.185892776036908	0.161645892206007	PTK2/SHC1/ITGA5/FN1	4
hsa04935	Growth hormone synthesis, secretion and action	1998-05-01	122/8848	0.0112544610738184	0.185892776036908	0.161645892206007	GNAQ/IRS2/PRKACB/PTK2/SHC1	5
hsa05165	Human papillomavirus infection	1998-09-01	333/8848	0.0112928440108637	0.185892776036908	0.161645892206007	CDK4/JAK1/PRKACB/PTK2/CCND1/LAMB1/FZD1/ITGA5/FN1	9
hsa04530	Tight junction	1998-06-01	170/8848	0.0113152124544205	0.185892776036908	0.161645892206007	CDK4/PRKACB/CCND1/TUBA1A/YBX3/ACTN1	6
hsa05163	Human cytomegalovirus infection	1998-07-01	226/8848	0.0125289273661622	0.192110219614487	0.167052364882163	CDK4/GNAQ/JAK1/PRKACB/PTK2/CCND1/GNB4	7
hsa04820	Cytoskeleton in muscle cells	1998-07-01	232/8848	0.014304811432252	0.205631664338622	0.17881014290315	CSRP1/FHL1/ATP1A1/TPM2/ITGA5/FN1/LMNA	7
hsa04068	FoxO signaling pathway	1998-05-01	133/8848	0.0158758626351184	0.209313047306969	0.182011345484321	IRS2/CCND1/SOD2/INSR/BNIP3	5
hsa04211	Longevity regulating pathway	1998-04-01	90/8848	0.0175103980906315	0.209313047306969	0.182011345484321	IRS2/PRKACB/SOD2/INSR	4
hsa04910	Insulin signaling pathway	1998-05-01	138/8848	0.0183423918314018	0.209313047306969	0.182011345484321	IRS2/PRKACB/SHC1/TRIP10/INSR	5
hsa05135	Yersinia infection	1998-05-01	138/8848	0.0183423918314018	0.209313047306969	0.182011345484321	GNAQ/PTK2/RPS6KA3/ITGA5/FN1	5
hsa04520	Adherens junction	1998-04-01	93/8848	0.0195155975262273	0.209313047306969	0.182011345484321	YES1/FYN/ACTN1/INSR	4
hsa04062	Chemokine signaling pathway	1998-06-01	193/8848	0.0200212480032753	0.209313047306969	0.182011345484321	GNAQ/PREX1/PRKACB/PTK2/SHC1/GNB4	6
hsa04340	Hedgehog signaling pathway	1998-03-01	56/8848	0.0239221387055614	0.237593230752423	0.206602809349933	GAS1/PRKACB/CCND1	3
hsa05205	Proteoglycans in cancer	1998-06-01	204/8848	0.0254724350386791	0.237593230752423	0.206602809349933	PRKACB/PTK2/CCND1/FZD1/ITGA5/FN1	6
hsa04923	Regulation of lipolysis in adipocytes	1998-03-01	59/8848	0.0273998882177927	0.237593230752423	0.206602809349933	IRS2/PRKACB/INSR	3
hsa04934	Cushing syndrome	1998-05-01	155/8848	0.0285811428592298	0.237593230752423	0.206602809349933	CDK4/GNAQ/PRKACB/CCND1/FZD1	5
hsa05010	Alzheimer disease	1998-09-01	391/8848	0.0288574811052247	0.237593230752423	0.206602809349933	APP/GNAQ/IRS2/TUBA1A/FZD1/INSR/DKK2/APOE/BACE2	9
hsa05414	Dilated cardiomyopathy	1998-04-01	105/8848	0.0289243933089907	0.237593230752423	0.206602809349933	PRKACB/TPM2/ITGA5/LMNA	4
hsa05160	Hepatitis C	1998-05-01	159/8848	0.0314270262905937	0.24924882920126	0.216738112348922	CDK4/EIF2AK4/JAK1/CCND1/YWHAE	5
hsa00561	Glycerolipid metabolism	1998-03-01	65/8848	0.0351199652373267	0.252762456092193	0.219793440080168	MBOAT2/ALDH7A1/PLPP5	3
hsa05166	Human T-cell leukemia virus 1 infection	1998-06-01	223/8848	0.0370718583914511	0.252762456092193	0.219793440080168	CDK4/ETS2/JAK1/PRKACB/CCND1/EGR2	6
hsa04720	Long-term potentiation	1998-03-01	67/8848	0.0379177446351426	0.252762456092193	0.219793440080168	GNAQ/PRKACB/RPS6KA3	3
hsa04725	Cholinergic synapse	1998-04-01	115/8848	0.0385147904647302	0.252762456092193	0.219793440080168	GNAQ/PRKACB/FYN/GNB4	4
hsa04726	Serotonergic synapse	1998-04-01	115/8848	0.0385147904647302	0.252762456092193	0.219793440080168	APP/GNAQ/PRKACB/GNB4	4
hsa04140	Autophagy - animal	1998-05-01	169/8848	0.0393016701379449	0.252762456092193	0.219793440080168	EIF2AK4/IRS2/PRKACB/DAPK1/BNIP3	5
hsa04724	Glutamatergic synapse	1998-04-01	116/8848	0.0395628192144302	0.252762456092193	0.219793440080168	GNAQ/PRKACB/GNB4/GLUL	4
hsa04810	Regulation of actin cytoskeleton	1998-06-01	230/8848	0.0420809670329843	0.261584389664497	0.22746468666478	PTK2/CYFIP1/ACTN1/ITGA5/FN1/PFN2	6
hsa04310	Wnt signaling pathway	1998-05-01	174/8848	0.0436535373400769	0.264218778637308	0.229755459684615	APCDD1/PRKACB/CCND1/FZD1/DKK2	5
hsa00410	beta-Alanine metabolism	1998-02-01	31/8848	0.0458605326634353	0.270459551604875	0.235182218786848	CSAD/ALDH7A1	2
hsa04014	Ras signaling pathway	1998-06-01	238/8848	0.0483083832157535	0.273687376080295	0.237989022678517	ETS2/PRKACB/SHC1/RGL1/GNB4/INSR	6
hsa04918	Thyroid hormone synthesis	1998-03-01	75/8848	0.0502067266087239	0.273687376080295	0.237989022678517	GNAQ/PRKACB/ATP1A1	3
hsa04971	Gastric acid secretion	1998-03-01	76/8848	0.0518639497746105	0.273687376080295	0.237989022678517	GNAQ/PRKACB/ATP1A1	3
hsa05214	Glioma	1998-03-01	76/8848	0.0518639497746105	0.273687376080295	0.237989022678517	CDK4/SHC1/CCND1	3
hsa05212	Pancreatic cancer	1998-03-01	77/8848	0.0535475301026663	0.273687376080295	0.237989022678517	CDK4/JAK1/CCND1	3
hsa05220	Chronic myeloid leukemia	1998-03-01	77/8848	0.0535475301026663	0.273687376080295	0.237989022678517	CDK4/SHC1/CCND1	3
hsa04960	Aldosterone-regulated sodium reabsorption	1998-02-01	38/8848	0.0659889034189697	0.315027244853754	0.273936734655438	ATP1A1/INSR	2
hsa05167	Kaposi sarcoma-associated herpesvirus infection	1998-05-01	196/8848	0.0661457768881855	0.315027244853754	0.273936734655438	CDK4/JAK1/PREX1/CCND1/GNB4	5
hsa04114	Oocyte meiosis	1998-04-01	139/8848	0.0681291330775531	0.315027244853754	0.273936734655438	CPEB2/PRKACB/RPS6KA3/YWHAE	4
hsa05162	Measles	1998-04-01	139/8848	0.0681291330775531	0.315027244853754	0.273936734655438	CDK4/EIF2AK4/JAK1/CCND1	4
hsa04371	Apelin signaling pathway	1998-04-01	140/8848	0.0695624565353887	0.315027244853754	0.273936734655438	GNAQ/PRKACB/CCND1/GNB4	4
hsa04911	Insulin secretion	1998-03-01	86/8848	0.0698538673371367	0.315027244853754	0.273936734655438	GNAQ/PRKACB/ATP1A1	3
hsa04512	ECM-receptor interaction	1998-03-01	89/8848	0.0757345208413896	0.328659241387163	0.285790644684489	LAMB1/ITGA5/FN1	3
hsa04727	GABAergic synapse	1998-03-01	89/8848	0.0757345208413896	0.328659241387163	0.285790644684489	PRKACB/GNB4/GLUL	3
hsa04216	Ferroptosis	1998-02-01	42/8848	0.0785798524372391	0.334691964084537	0.291036490508293	FTL/SAT1	2
hsa05224	Breast cancer	1998-04-01	148/8848	0.0815844450995666	0.335540156036667	0.291774048727537	CDK4/SHC1/CCND1/FZD1	4
hsa04540	Gap junction	1998-03-01	92/8848	0.0818275329087648	0.335540156036667	0.291774048727537	GNAQ/PRKACB/TUBA1A	3
hsa04723	Retrograde endocannabinoid signaling	1998-04-01	149/8848	0.083155603887348	0.335540156036667	0.291774048727537	GNAQ/PRKACB/GNB4/ABHD6	4
hsa04962	Vasopressin-regulated water reabsorption	1998-02-01	44/8848	0.0851358135289842	0.337607536408041	0.293571770789601	PRKACB/ARHGDIB	2
hsa05170	Human immunodeficiency virus 1 infection	1998-05-01	213/8848	0.0872484156120129	0.340120942216321	0.295757341057671	GNAQ/PTK2/GNB4/AP1S2/APOBEC3G	5
hsa04261	Adrenergic signaling in cardiomyocytes	1998-04-01	154/8848	0.0912341538689051	0.342361987589346	0.297706076164649	GNAQ/PRKACB/ATP1A1/TPM2	4
hsa04713	Circadian entrainment	1998-03-01	97/8848	0.0924364803266266	0.342361987589346	0.297706076164649	GNAQ/PRKACB/GNB4	3
hsa04970	Salivary secretion	1998-03-01	97/8848	0.0924364803266266	0.342361987589346	0.297706076164649	GNAQ/PRKACB/ATP1A1	3
hsa04925	Aldosterone synthesis and secretion	1998-03-01	98/8848	0.0946240757081235	0.342361987589346	0.297706076164649	GNAQ/PRKACB/ATP1A1	3
hsa04930	Type II diabetes mellitus	1998-02-01	47/8848	0.0952659443726876	0.342361987589346	0.297706076164649	IRS2/INSR	2
hsa05410	Hypertrophic cardiomyopathy	1998-03-01	99/8848	0.0968330001445899	0.342639846665472	0.297947692752584	TPM2/ITGA5/LMNA	3
hsa04916	Melanogenesis	1998-03-01	101/8848	0.101313777817111	0.34428755652192	0.299380483932104	GNAQ/PRKACB/FZD1	3
hsa04933	AGE-RAGE signaling pathway in diabetic complications	1998-03-01	101/8848	0.101313777817111	0.34428755652192	0.299380483932104	CDK4/CCND1/FN1	3
hsa00920	Sulfur metabolism	1998-01-01	8848-10-01	0.105449970227619	0.34428755652192	0.299380483932104	PAPSS1	1
hsa00330	Arginine and proline metabolism	1998-02-01	50/8848	0.105721772630483	0.34428755652192	0.299380483932104	ALDH7A1/SAT1	2
hsa00564	Glycerophospholipid metabolism	1998-03-01	103/8848	0.105876678272217	0.34428755652192	0.299380483932104	MBOAT2/PLPP5/PLD3	3
hsa04913	Ovarian steroidogenesis	1998-02-01	51/8848	0.109273876635218	0.34428755652192	0.299380483932104	PRKACB/INSR	2
hsa04979	Cholesterol metabolism	1998-02-01	51/8848	0.109273876635218	0.34428755652192	0.299380483932104	PLTP/APOE	2
hsa05110	Vibrio cholerae infection	1998-02-01	51/8848	0.109273876635218	0.34428755652192	0.299380483932104	KDELR2/PRKACB	2
hsa04022	cGMP-PKG signaling pathway	1998-04-01	166/8848	0.112083871411235	0.348368789521407	0.302929382192528	GNAQ/IRS2/ATP1A1/INSR	4
hsa05225	Hepatocellular carcinoma	1998-04-01	170/8848	0.119470578560637	0.363268021416919	0.315885236014712	CDK4/SHC1/CCND1/FZD1	4
hsa04931	Insulin resistance	1998-03-01	109/8848	0.120036389685591	0.363268021416919	0.315885236014712	IRS2/RPS6KA3/INSR	3
hsa04914	Progesterone-mediated oocyte maturation	1998-03-01	111/8848	0.124905955161635	0.373095710223065	0.324431052367883	CPEB2/PRKACB/RPS6KA3	3
hsa05206	MicroRNAs in cancer	1998-06-01	312/8848	0.131819075526689	0.388697273988954	0.337997629555612	IRS2/SHC1/CCND1/ZEB2/FSCN1/ITGA5	6
hsa04928	Parathyroid hormone synthesis, secretion and action	1998-03-01	115/8848	0.134856212266094	0.392619352167109	0.341408132319226	GNAQ/MAFB/PRKACB	3
hsa05131	Shigellosis	1998-05-01	249/8848	0.142007367487306	0.404717231636833	0.351928027510289	PTK2/ACTN1/ITGA5/PFN2/BNIP3	5
hsa04370	VEGF signaling pathway	1998-02-01	60/8848	0.142530851141667	0.404717231636833	0.351928027510289	PTK2/HSPB1	2
hsa04978	Mineral absorption	1998-02-01	61/8848	0.14635018969964	0.407092235359472	0.353993248138671	ATP1A1/FTL	2
hsa04360	Axon guidance	1998-04-01	184/8848	0.146907197977548	0.407092235359472	0.353993248138671	EPHA4/PTK2/DPYSL2/FYN	4
hsa04152	AMPK signaling pathway	1998-03-01	122/8848	0.152899676981924	0.411998575408326	0.358259630789849	IRS2/CCND1/INSR	3
hsa04919	Thyroid hormone signaling pathway	1998-03-01	122/8848	0.152899676981924	0.411998575408326	0.358259630789849	PRKACB/CCND1/ATP1A1	3
hsa00310	Lysine degradation	1998-02-01	63/8848	0.154051641239635	0.411998575408326	0.358259630789849	PLOD3/ALDH7A1	2
hsa04621	NOD-like receptor signaling pathway	1998-04-01	189/8848	0.157259774080182	0.415744230326917	0.361516722023407	JAK1/TRIP6/NAMPT/YWHAE	4
hsa04927	Cortisol synthesis and secretion	1998-02-01	65/8848	0.161830714632004	0.417934507104764	0.363421310525882	GNAQ/PRKACB	2
hsa00430	Taurine and hypotaurine metabolism	1998-01-01	16/8848	0.16335546488578	0.417934507104764	0.363421310525882	CSAD	1
hsa04611	Platelet activation	1998-03-01	126/8848	0.163539589736647	0.417934507104764	0.363421310525882	GNAQ/PRKACB/FYN	3
hsa00450	Selenocompound metabolism	1998-01-01	17/8848	0.17263888477269	0.425485108324989	0.369987050717382	PAPSS1	1
hsa00910	Nitrogen metabolism	1998-01-01	17/8848	0.17263888477269	0.425485108324989	0.369987050717382	GLUL	1
hsa05221	Acute myeloid leukemia	1998-02-01	68/8848	0.1736295117265	0.425485108324989	0.369987050717382	DUSP6/CCND1	2
hsa04926	Relaxin signaling pathway	1998-03-01	130/8848	0.174396628769625	0.425485108324989	0.369987050717382	PRKACB/SHC1/GNB4	3
hsa04924	Renin secretion	1998-02-01	69/8848	0.177593784344343	0.425485108324989	0.369987050717382	GNAQ/PRKACB	2
hsa05416	Viral myocarditis	1998-02-01	69/8848	0.177593784344343	0.425485108324989	0.369987050717382	CCND1/FYN	2
hsa04728	Dopaminergic synapse	1998-03-01	132/8848	0.179901012405692	0.426569410858856	0.370929922485962	GNAQ/PRKACB/GNB4	3
hsa04917	Prolactin signaling pathway	1998-02-01	71/8848	0.185564469232925	0.431512269141142	0.375228060122733	SHC1/CCND1	2
hsa05130	Pathogenic Escherichia coli infection	1998-04-01	203/8848	0.187614030061366	0.431512269141142	0.375228060122733	MYO10/TUBA1A/FYN/CYFIP1	4
hsa05169	Epstein-Barr virus infection	1998-04-01	203/8848	0.187614030061366	0.431512269141142	0.375228060122733	CDK4/JAK1/CCND1/RUNX3	4
hsa04210	Apoptosis	1998-03-01	136/8848	0.191050499936498	0.432279723476375	0.375895411718587	TUBA1A/PTPN13/LMNA	3
hsa05218	Melanoma	1998-02-01	73/8848	0.193586137035072	0.432279723476375	0.375895411718587	CDK4/CCND1	2
hsa05223	Non-small cell lung cancer	1998-02-01	73/8848	0.193586137035072	0.432279723476375	0.375895411718587	CDK4/CCND1	2
hsa04915	Estrogen signaling pathway	1998-03-01	139/8848	0.199527175122719	0.441262021906013	0.383706106005229	GNAQ/PRKACB/SHC1	3
hsa04115	p53 signaling pathway	1998-02-01	75/8848	0.201652756132922	0.441715561053068	0.384100487872233	CDK4/CCND1	2
hsa00770	Pantothenate and CoA biosynthesis	1998-01-01	21/8848	0.208763896992278	0.450882823303792	0.392072020264167	CSAD	1
hsa05140	Leishmaniasis	1998-02-01	77/8848	0.209758530841329	0.450882823303792	0.392072020264167	JAK1/MARCKSL1	2
hsa04550	Signaling pathways regulating pluripotency of stem cells	1998-03-01	144/8848	0.213851725555317	0.455424971090026	0.396021713991327	JAK1/FZD1/ID3	3
hsa00340	Histidine metabolism	1998-01-01	22/8848	0.217548437390461	0.45904716146611	0.399171444753139	ALDH7A1	1
hsa01521	EGFR tyrosine kinase inhibitor resistance	1998-02-01	80/8848	0.221978492541129	0.460481236205886	0.400418466265988	JAK1/SHC1	2
hsa00220	Arginine biosynthesis	1998-01-01	23/8848	0.226236433440283	0.460481236205886	0.400418466265988	GLUL	1
hsa00900	Terpenoid backbone biosynthesis	1998-01-01	23/8848	0.226236433440283	0.460481236205886	0.400418466265988	PCYOX1	1
hsa04964	Proximal tubule bicarbonate reclamation	1998-01-01	23/8848	0.226236433440283	0.460481236205886	0.400418466265988	ATP1A1	1
hsa04072	Phospholipase D signaling pathway	1998-03-01	149/8848	0.228393771440343	0.46079445115157	0.400690827088322	SHC1/FYN/INSR	3
hsa05226	Gastric cancer	1998-03-01	150/8848	0.231325445955185	0.462650891910371	0.402305123400323	SHC1/CCND1/FZD1	3
hsa00534	Glycosaminoglycan biosynthesis - heparan sulfate / heparin	1998-01-01	24/8848	0.234828935369219	0.465609095990693	0.404877474774515	GLCE	1
hsa04010	MAPK signaling pathway	1998-05-01	300/8848	0.238656875765182	0.469154542102494	0.407960471393473	DUSP6/PRKACB/HSPB1/RPS6KA3/INSR	5
hsa04921	Oxytocin signaling pathway	1998-03-01	154/8848	0.243121299973643	0.472601928115168	0.410958198361016	GNAQ/PRKACB/CCND1	3
hsa04012	ErbB signaling pathway	1998-02-01	86/8848	0.24657491901661	0.472601928115168	0.410958198361016	PTK2/SHC1	2
hsa05412	Arrhythmogenic right ventricular cardiomyopathy	1998-02-01	86/8848	0.24657491901661	0.472601928115168	0.410958198361016	ITGA5/LMNA	2
hsa04260	Cardiac muscle contraction	1998-02-01	87/8848	0.250687503126749	0.473013533722646	0.411316116280562	ATP1A1/TPM2	2
hsa04390	Hippo signaling pathway	1998-03-01	157/8848	0.252033902219638	0.473013533722646	0.411316116280562	CCND1/FZD1/YWHAE	3
hsa04110	Cell cycle	1998-03-01	158/8848	0.255015992093948	0.473013533722646	0.411316116280562	CDK4/CCND1/YWHAE	3
hsa04150	mTOR signaling pathway	1998-03-01	158/8848	0.255015992093948	0.473013533722646	0.411316116280562	FZD1/RPS6KA3/INSR	3
hsa04217	Necroptosis	1998-03-01	159/8848	0.258003295412094	0.474726063558253	0.41280527265935	JAK1/FTL/GLUL	3
hsa05016	Huntington disease	1998-05-01	311/8848	0.261614252578233	0.476365260968599	0.414230661711826	GNAQ/RCOR1/TUBA1A/SOD2/AP2A2	5
hsa04976	Bile secretion	1998-02-01	90/8848	0.263036470187009	0.476365260968599	0.414230661711826	PRKACB/ATP1A1	2
hsa05032	Morphine addiction	1998-02-01	91/8848	0.267154742898404	0.478301248353136	0.415914129002727	PRKACB/GNB4	2
hsa04966	Collecting duct acid secretion	1998-01-01	28/8848	0.268264613206759	0.478301248353136	0.415914129002727	SLC12A7	1
hsa04658	Th1 and Th2 cell differentiation	1998-02-01	92/8848	0.271273125342618	0.479944760221555	0.417343269757874	JAK1/RUNX3	2
hsa04912	GnRH signaling pathway	1998-02-01	93/8848	0.275391114967258	0.483511117881445	0.420444450331691	GNAQ/PRKACB	2
hsa00053	Ascorbate and aldarate metabolism	1998-01-01	30/8848	0.28443597355215	0.493004666758186	0.42869971022451	ALDH7A1	1
hsa04630	JAK-STAT signaling pathway	1998-03-01	168/8848	0.285085307299299	0.493004666758186	0.42869971022451	JAK1/FHL1/CCND1	3
hsa00630	Glyoxylate and dicarboxylate metabolism	1998-01-01	31/8848	0.29238848824844	0.501860838038367	0.436400728729015	GLUL	1
hsa04666	Fc gamma R-mediated phagocytosis	1998-02-01	98/8848	0.295958334240215	0.504225310187034	0.438456791466986	MYO10/MARCKSL1	2
hsa04750	Inflammatory mediator regulation of TRP channels	1998-02-01	99/8848	0.300064011231878	0.507461195465676	0.441270604752762	GNAQ/PRKACB	2
hsa04710	Circadian rhythm	1998-01-01	34/8848	0.315724896537762	0.530049096377265	0.460912257719361	RORA	1
hsa04972	Pancreatic secretion	1998-02-01	106/8848	0.328679651369222	0.540339138393975	0.469860120342587	GNAQ/ATP1A1	2
hsa04922	Glucagon signaling pathway	1998-02-01	107/8848	0.332745165144258	0.540339138393975	0.469860120342587	GNAQ/PRKACB	2
hsa04350	TGF-beta signaling pathway	1998-02-01	108/8848	0.336803961172319	0.540339138393975	0.469860120342587	ZFYVE16/ID3	2
hsa04659	Th17 cell differentiation	1998-02-01	108/8848	0.336803961172319	0.540339138393975	0.469860120342587	JAK1/RORA	2
hsa00250	Alanine, aspartate and glutamate metabolism	1998-01-01	37/8848	0.338299286646662	0.540339138393975	0.469860120342587	GLUL	1
hsa05143	African trypanosomiasis	1998-01-01	37/8848	0.338299286646662	0.540339138393975	0.469860120342587	GNAQ	1
hsa05216	Thyroid cancer	1998-01-01	37/8848	0.338299286646662	0.540339138393975	0.469860120342587	CCND1	1
hsa04066	HIF-1 signaling pathway	1998-02-01	109/8848	0.340855691480482	0.540667648555247	0.470145781352389	TIMP1/INSR	2
hsa00760	Nicotinate and nicotinamide metabolism	1998-01-01	38/8848	0.345659026733897	0.541207541806952	0.470615253745176	NAMPT	1
hsa05034	Alcoholism	1998-03-01	188/8848	0.345902211502704	0.541207541806952	0.470615253745176	PRKACB/SHC1/GNB4	3
hsa05145	Toxoplasmosis	1998-02-01	111/8848	0.348936604744219	0.54226634521061	0.471535952357052	JAK1/LAMB1	2
hsa05202	Transcriptional misregulation in cancer	1998-03-01	193/8848	0.361101606421051	0.557405164274106	0.484700142847049	DUSP6/LMO2/PTK2	3
hsa00260	Glycine, serine and threonine metabolism	1998-01-01	41/8848	0.3672555758608	0.562041489670252	0.488731730148045	ALDH7A1	1
hsa04670	Leukocyte transendothelial migration	1998-02-01	116/8848	0.368992456261774	0.562041489670252	0.488731730148045	PTK2/ACTN1	2
hsa04814	Motor proteins	1998-03-01	197/8848	0.373228294746386	0.562667861749525	0.489276401521326	MYO10/TUBA1A/TPM2	3
hsa00380	Tryptophan metabolism	1998-01-01	42/8848	0.374296447163814	0.562667861749525	0.489276401521326	ALDH7A1	1
hsa00071	Fatty acid degradation	1998-01-01	43/8848	0.381259761742277	0.56941392987483	0.495142547717243	ALDH7A1	1
hsa04071	Sphingolipid signaling pathway	1998-02-01	122/8848	0.392741513527023	0.579041975071893	0.503514760932081	GNAQ/FYN	2
hsa04660	T cell receptor signaling pathway	1998-02-01	122/8848	0.392741513527023	0.579041975071893	0.503514760932081	CDK4/FYN	2
hsa00860	Porphyrin metabolism	1998-01-01	46/8848	0.401692775534816	0.588467123394953	0.511710542082568	FTL	1
hsa00514	Other types of O-glycan biosynthesis	1998-01-01	47/8848	0.408354228386166	0.590701085086907	0.513653117466876	PLOD3	1
hsa00620	Pyruvate metabolism	1998-01-01	47/8848	0.408354228386166	0.590701085086907	0.513653117466876	ALDH7A1	1
hsa00280	Valine, leucine and isoleucine degradation	1998-01-01	48/8848	0.414942262202569	0.593830078811443	0.516373981575168	ALDH7A1	1
hsa00230	Purine metabolism	1998-02-01	128/8848	0.416090961813932	0.593830078811443	0.516373981575168	PAPSS1/AK3	2
hsa04015	Rap1 signaling pathway	1998-03-01	212/8848	0.418262925075886	0.593830078811443	0.516373981575168	GNAQ/INSR/PFN2	3
hsa05030	Cocaine addiction	1998-01-01	49/8848	0.421457677918949	0.594694882953118	0.517125985176625	PRKACB	1
hsa05207	Chemical carcinogenesis - receptor activation	1998-03-01	215/8848	0.427157690838599	0.596468433934806	0.51866820342157	PRKACB/CCND1/RPS6KA3	3
hsa00565	Ether lipid metabolism	1998-01-01	50/8848	0.427901267822795	0.596468433934806	0.51866820342157	PLD3	1
hsa04142	Lysosome	1998-02-01	132/8848	0.431411387808643	0.597738669855349	0.519772756395956	AP1S2/LAPTM4B	2
hsa04270	Vascular smooth muscle contraction	1998-02-01	134/8848	0.438993128402113	0.599033320446331	0.520898539518548	GNAQ/PRKACB	2
hsa00270	Cysteine and methionine metabolism	1998-01-01	52/8848	0.44057609665901	0.599033320446331	0.520898539518548	AHCY	1
hsa04973	Carbohydrate digestion and absorption	1998-01-01	52/8848	0.44057609665901	0.599033320446331	0.520898539518548	ATP1A1	1
hsa04650	Natural killer cell mediated cytotoxicity	1998-02-01	135/8848	0.442763758590766	0.599033320446331	0.520898539518548	SHC1/FYN	2
hsa00600	Sphingolipid metabolism	1998-01-01	54/8848	0.452972917548862	0.60926181892537	0.529792886022061	KDSR	1
hsa05208	Chemical carcinogenesis - reactive oxygen species	1998-03-01	226/8848	0.459355913009503	0.614254999954568	0.534134782569189	PTK2/SLC26A2/SOD2	3
hsa05134	Legionellosis	1998-01-01	56/8848	0.465097766783335	0.618338071446053	0.537685279518307	BNIP3	1
hsa04380	Osteoclast differentiation	1998-02-01	142/8848	0.468765504275486	0.619632563122769	0.538810924454582	JAK1/FYN	2
hsa04936	Alcoholic liver disease	1998-02-01	144/8848	0.476064038830212	0.622129141653118	0.540981862307059	CCND1/ALDH7A1	2
hsa05017	Spinocerebellar ataxia	1998-02-01	144/8848	0.476064038830212	0.622129141653118	0.540981862307059	GNAQ/RORA	2
hsa05213	Endometrial cancer	1998-01-01	59/8848	0.482787979595369	0.627351611903586	0.545523140785727	CCND1	1
hsa04730	Long-term depression	1998-01-01	60/8848	0.48855504956916	0.631278996634308	0.548938257942876	GNAQ	1
hsa05217	Basal cell carcinoma	1998-01-01	63/8848	0.505477099925309	0.645491569974431	0.561297017369071	FZD1	1
hsa03250	Viral life cycle - HIV-1	1998-01-01	64/8848	0.510993690045665	0.645491569974431	0.561297017369071	APOBEC3G	1
hsa04929	GnRH secretion	1998-01-01	65/8848	0.516449361536503	0.645491569974431	0.561297017369071	GNAQ	1
hsa05321	Inflammatory bowel disease	1998-01-01	65/8848	0.516449361536503	0.645491569974431	0.561297017369071	RORA	1
hsa04145	Phagosome	1998-02-01	157/8848	0.522006226153236	0.645491569974431	0.561297017369071	TUBA1A/ITGA5	2
hsa04218	Cellular senescence	1998-02-01	157/8848	0.522006226153236	0.645491569974431	0.561297017369071	CDK4/CCND1	2
hsa04514	Cell adhesion molecules	1998-02-01	157/8848	0.522006226153236	0.645491569974431	0.561297017369071	GLG1/CADM1	2
hsa04932	Non-alcoholic fatty liver disease	1998-02-01	157/8848	0.522006226153236	0.645491569974431	0.561297017369071	IRS2/INSR	2
hsa00010	Glycolysis / Gluconeogenesis	1998-01-01	67/8848	0.527180604839408	0.647782578782598	0.56328919894139	ALDH7A1	1
hsa05132	Salmonella infection	1998-03-01	251/8848	0.529491847004907	0.647782578782598	0.56328919894139	TUBA1A/CYFIP1/PFN2	3
hsa04664	Fc epsilon RI signaling pathway	1998-01-01	69/8848	0.537676070686194	0.650273482300433	0.565455202000377	FYN	1
hsa05031	Amphetamine addiction	1998-01-01	69/8848	0.537676070686194	0.650273482300433	0.565455202000377	PRKACB	1
hsa05161	Hepatitis B	1998-02-01	163/8848	0.542298937390749	0.650273482300433	0.565455202000377	JAK1/EGR2	2
hsa04920	Adipocytokine signaling pathway	1998-01-01	70/8848	0.542836993920362	0.650273482300433	0.565455202000377	IRS2	1
hsa00562	Inositol phosphate metabolism	1998-01-01	73/8848	0.557980071828598	0.664950344666205	0.578217691014091	ISYNA1	1
hsa04141	Protein processing in endoplasmic reticulum	1998-02-01	170/8848	0.56522118490828	0.668548705766595	0.581346700666604	HSPH1/CKAP4	2
hsa01230	Biosynthesis of amino acids	1998-01-01	75/8848	0.567798534394686	0.668548705766595	0.581346700666604	GLUL	1
hsa05164	Influenza A	1998-02-01	172/8848	0.571619684519656	0.668548705766595	0.581346700666604	CDK4/JAK1	2
hsa03320	PPAR signaling pathway	1998-01-01	76/8848	0.572626500156605	0.668548705766595	0.581346700666604	PLTP	1
hsa05133	Pertussis	1998-01-01	78/8848	0.582122854357208	0.676203315667464	0.588002883189099	ITGA5	1
hsa04721	Synaptic vesicle cycle	1998-01-01	79/8848	0.586792405129499	0.678202277285351	0.589741110682914	AP2A2	1
hsa05020	Prion disease	1998-03-01	278/8848	0.599350831721206	0.689253456479387	0.599350831721206	PRKACB/TUBA1A/FYN	3
hsa04146	Peroxisome	1998-01-01	83/8848	0.604959701650761	0.692242	0.601949951891305	SOD2	1
hsa01232	Nucleotide metabolism	1998-01-01	85/8848	0.613744574699734	0.698818080103657	0.607667895742311	AK3	1
hsa04742	Taste transduction	1998-01-01	86/8848	0.618064217707771	0.700269803314223	0.608930263751498	PRKACB	1
hsa05210	Colorectal cancer	1998-01-01	87/8848	0.622336039970341	0.701653378397933	0.610133372519942	CCND1	1
hsa05022	Pathways of neurodegeneration - multiple diseases	1998-05-01	483/8848	0.625943626887678	0.702278215532517	0.610676709158711	APP/GNAQ/TUBA1A/FZD1/DKK2	5
hsa05235	PD-L1 expression and PD-1 checkpoint pathway in cancer	1998-01-01	90/8848	0.634869793964286	0.708835206853329	0.616378440742026	JAK1	1
hsa05215	Prostate cancer	1998-01-01	98/8848	0.666315794828317	0.740350883142575	0.643783376645717	CCND1	1
hsa04640	Hematopoietic cell lineage	1998-01-01	99/8848	0.67005305792624	0.740924054437669	0.644281786467538	ITGA5	1
hsa05142	Chagas disease	1998-01-01	103/8848	0.684592283062246	0.750344888605058	0.652473816178311	GNAQ	1
hsa04137	Mitophagy - animal	1998-01-01	105/8848	0.69162224514901	0.750344888605058	0.652473816178311	BNIP3	1
hsa04625	C-type lectin receptor signaling pathway	1998-01-01	105/8848	0.69162224514901	0.750344888605058	0.652473816178311	EGR2	1
hsa04974	Protein digestion and absorption	1998-01-01	105/8848	0.69162224514901	0.750344888605058	0.652473816178311	ATP1A1	1
hsa05417	Lipid and atherosclerosis	1998-02-01	216/8848	0.69534077375328	0.750837455226547	0.652902134979606	PTK2/SOD2	2
hsa04620	Toll-like receptor signaling pathway	1998-01-01	109/8848	0.705220186595649	0.757946929518689	0.65908428653799	JAK1	1
hsa04024	cAMP signaling pathway	1998-02-01	226/8848	0.719026434846899	0.769191069836218	0.668861799857581	PRKACB/ATP1A1	2
hsa04714	Thermogenesis	1998-02-01	235/8848	0.739018223875042	0.786917553200276	0.684276133217631	PRKACB/RPS6KA3	2
hsa04144	Endocytosis	1998-02-01	252/8848	0.773514271750428	0.819853836417504	0.712916379493482	ZFYVE16/AP2A2	2
hsa04020	Calcium signaling pathway	1998-02-01	254/8848	0.777303265964566	0.820090601705735	0.713122262352813	GNAQ/PRKACB	2
hsa05322	Systemic lupus erythematosus	1998-01-01	139/8848	0.789951307145462	0.829629226682449	0.721416718854303	ACTN1	1
hsa05418	Fluid shear stress and atherosclerosis	1998-01-01	141/8848	0.794652219566111	0.830772775000935	0.722411108696465	PTK2	1
hsa05012	Parkinson disease	1998-02-01	271/8848	0.807351444527853	0.84023001014211	0.730634791427922	PRKACB/TUBA1A	2
hsa01240	Biosynthesis of cofactors	1998-01-01	153/8848	0.820748637343684	0.850325164815529	0.739413186796112	AK3	1
hsa04148	Efferocytosis	1998-01-01	157/8848	0.828695642517135	0.854708510219467	0.743224791495189	PTK2	1
hsa05152	Tuberculosis	1998-01-01	180/8848	0.868067923245492	0.891319742618139	0.775060645754904	JAK1	1
hsa04613	Neutrophil extracellular trap formation	1998-01-01	192/8848	0.884905231897965	0.904569792606809	0.786582428353747	CLCN3	1
hsa05415	Diabetic cardiomyopathy	1998-01-01	205/8848	0.90075099269536	0.916693488141295	0.797124772296779	INSR	1
hsa05014	Amyotrophic lateral sclerosis	1998-02-01	371/8848	0.921646622895491	0.933826974739925	0.812023456295587	TUBA1A/PFN2	2
hsa05171	Coronavirus disease - COVID-19	1998-01-01	238/8848	0.93192456735379	0.940099344260403	0.81747769066122	JAK1	1
hsa04080	Neuroactive ligand-receptor interaction	1998-01-01	368/8848	0.984802520818515	0.989102968507679	0.860089537832765	PGRMC1	1
hsa04740	Olfactory transduction	1998-01-01	453/8848	0.994369812175772	0.994369812175772	0.864669401891976	PRKACB	1

## Sheet: Table S7
Table S7.The Gene Ontology (GO) result of T cell-related genes.
ONTOLOGY	ID	Description	GeneRatio	BgRatio	pvalue	p.adjust	qvalue	geneID	Count
BP	GO:0031346	positive regulation of cell projection organization	15/166	352/18903	5.23717555592914e-07	0.0015224469341086	0.00129881953787043	CAPRIN1/CCDC88A/EPHA4/DBN1/FYN/FZD1/CYFIP1/FSCN1/SHTN1/NPTN/OBSL1/APOE/CORO1C/FN1/MDK	15
BP	GO:0048638	regulation of developmental growth	14/166	332/18903	1.44231149312699e-06	0.00209639975526007	0.00178846625147746	APP/CDK4/DUSP6/OLFM1/DPYSL2/DBN1/VGLL4/BASP1/YBX3/CYFIP1/SHTN1/INSR/APOE/FN1	14
BP	GO:0010769	regulation of cell morphogenesis involved in differentiation	8/166	100/18903	2.80019395823782e-06	0.00271338794553245	0.0023148270054766	CAPRIN1/EPHA4/PREX1/PTK2/DBN1/OBSL1/CORO1C/MDK	8
BP	GO:0050808	synapse organization	15/166	432/18903	6.53194900342761e-06	0.00474709393824102	0.00404980838212512	APP/CAPRIN1/EPHA4/TUBA1A/DBN1/FYN/FZD1/CYFIP1/ACTN1/INSR/NPTN/OBSL1/APOE/ADGRL1/PFN2	15
BP	GO:0050804	modulation of chemical synaptic transmission	15/166	448/18903	1.00749060506354e-05	0.00501193700065193	0.00427574948800027	AKAP7/APP/EIF2AK4/EPHA4/ZDHHC3/DBN1/FYN/CYFIP1/NPTXR/ABHD6/GLUL/NPTN/APOE/EGR2/PFN2	15
BP	GO:0099177	regulation of trans-synaptic signaling	15/166	449/18903	1.03445552129039e-05	0.00501193700065193	0.00427574948800027	AKAP7/APP/EIF2AK4/EPHA4/ZDHHC3/DBN1/FYN/CYFIP1/NPTXR/ABHD6/GLUL/NPTN/APOE/EGR2/PFN2	15
BP	GO:0106027	neuron projection organization	7/166	91/18903	1.54623323637058e-05	0.00552451319960942	0.00471303499657082	APP/CAPRIN1/EPHA4/DBN1/FYN/INSR/APOE	7
BP	GO:0050807	regulation of synapse organization	10/166	209/18903	1.63539527859241e-05	0.00552451319960942	0.00471303499657082	APP/CAPRIN1/EPHA4/TUBA1A/DBN1/FYN/FZD1/CYFIP1/APOE/ADGRL1	10
BP	GO:0030516	regulation of axon extension	7/166	93/18903	1.78341443617928e-05	0.00552451319960942	0.00471303499657082	OLFM1/DPYSL2/DBN1/CYFIP1/SHTN1/APOE/FN1	7
BP	GO:0050803	regulation of synapse structure or activity	10/166	215/18903	2.08782130147992e-05	0.00552451319960942	0.00471303499657082	APP/CAPRIN1/EPHA4/TUBA1A/DBN1/FYN/FZD1/CYFIP1/APOE/ADGRL1	10
BP	GO:0022604	regulation of cell morphogenesis	12/166	312/18903	2.09045907105964e-05	0.00552451319960942	0.00471303499657082	CAPRIN1/EPHA4/MYO10/PREX1/PTK2/DBN1/FYN/CYFIP1/OBSL1/CORO1C/FN1/MDK	12
BP	GO:0016049	cell growth	15/166	493/18903	3.07885320562118e-05	0.0074585218906173	0.0063629632916171	APP/EIF2AK4/LTBP4/OLFM1/SH3BP4/FHL1/DPYSL2/DBN1/VGLL4/CYFIP1/SHTN1/RPS6KA3/APOE/IGFBP4/FN1	15
BP	GO:0008361	regulation of cell size	9/166	183/18903	3.52470360824496e-05	0.00788177953012932	0.00672404996034424	CLCN3/OLFM1/DPYSL2/DBN1/CYFIP1/SHTN1/APOE/SLC12A7/FN1	9
BP	GO:0050769	positive regulation of neurogenesis	10/166	231/18903	3.85317377365405e-05	0.00800084011429452	0.00682562211333003	CAPRIN1/EPHA4/DBN1/CYFIP1/SHTN1/NPTN/OBSL1/FN1/EGR2/MDK	10
BP	GO:0030111	regulation of Wnt signaling pathway	12/166	336/18903	4.31095091574789e-05	0.0083546228747194	0.00712743884736984	APCDD1/APP/GNAQ/SPIN1/VGLL4/ZEB2/FZD1/DKK2/APOE/IGFBP4/ZNF703/MDK	12
BP	GO:0061387	regulation of extent of cell growth	7/166	108/18903	4.70212427145156e-05	0.00854317203569356	0.00728829262074992	OLFM1/DPYSL2/DBN1/CYFIP1/SHTN1/APOE/FN1	7
BP	GO:1900271	regulation of long-term synaptic potentiation	5/166	46/18903	5.0376138021764e-05	0.00861431960172164	0.00734898954670439	APP/EIF2AK4/EPHA4/NPTN/APOE	5
BP	GO:0010976	positive regulation of neuron projection development	8/166	157/18903	7.53277677438209e-05	0.0120731732430505	0.010299783158846	CAPRIN1/DBN1/FYN/FZD1/CYFIP1/NPTN/APOE/MDK	8
BP	GO:0097061	dendritic spine organization	6/166	81/18903	7.89096290395459e-05	0.0120731732430505	0.010299783158846	CAPRIN1/EPHA4/DBN1/FYN/INSR/APOE	6
BP	GO:0010770	positive regulation of cell morphogenesis involved in differentiation	6/166	82/18903	8.45267879783323e-05	0.0121501552876542	0.0103654575553431	CAPRIN1/EPHA4/PREX1/DBN1/OBSL1/MDK	6
BP	GO:0010720	positive regulation of cell development	11/166	307/18903	8.77720196218567e-05	0.0121501552876542	0.0103654575553431	CAPRIN1/EPHA4/PREX1/DBN1/CYFIP1/SHTN1/NPTN/OBSL1/FN1/EGR2/MDK	11
BP	GO:0001558	regulation of cell growth	13/166	422/18903	9.3429216952624e-05	0.0123453969855126	0.010532020820114	LTBP4/OLFM1/SH3BP4/FHL1/DPYSL2/DBN1/VGLL4/CYFIP1/SHTN1/RPS6KA3/APOE/IGFBP4/FN1	13
BP	GO:0048675	axon extension	7/166	122/18903	0.000101948114338717	0.0128853551470718	0.01099266624174	OLFM1/DPYSL2/DBN1/CYFIP1/SHTN1/APOE/FN1	7
BP	GO:0050890	cognition	11/166	314/18903	0.000107148775030291	0.012978395375544	0.0110720400864634	APP/EIF2AK4/FYN/CYFIP1/INSR/NPTN/APOE/ITGA5/EGR2/MDK/CAMK2N1	11
BP	GO:1901653	cellular response to peptide	12/166	373/18903	0.000116556107965797	0.0135531442342629	0.0115623659102071	APP/CDK4/CPEB2/EPHA4/IRS2/JAK1/PTK2/SHC1/FYN/CYFIP1/INSR/UCP2	12
BP	GO:0007409	axonogenesis	13/166	438/18903	0.000135241437998007	0.0142708982064013	0.0121746912803149	APP/EPHA4/OLFM1/PTK2/DPYSL2/DBN1/FYN/CYFIP1/SHTN1/NPTN/APOE/FN1/EGR2	13
BP	GO:1900272	negative regulation of long-term synaptic potentiation	3/166	12/18903	0.000138041945337179	0.0142708982064013	0.0121746912803149	APP/EPHA4/APOE	3
BP	GO:1990138	neuron projection extension	8/166	172/18903	0.000142162697645462	0.0142708982064013	0.0121746912803149	EIF2AK4/OLFM1/DPYSL2/DBN1/CYFIP1/SHTN1/APOE/FN1	8
BP	GO:0048168	regulation of neuronal synaptic plasticity	5/166	57/18903	0.000142365341584327	0.0142708982064013	0.0121746912803149	APP/DBN1/NPTN/APOE/EGR2	5
BP	GO:0007611	learning or memory	10/166	273/18903	0.000154200309488767	0.0149420099894615	0.0127472255844047	APP/EIF2AK4/FYN/INSR/NPTN/APOE/ITGA5/EGR2/MDK/CAMK2N1	10
BP	GO:0010975	regulation of neuron projection development	13/166	446/18903	0.000161616245595512	0.0151554330950372	0.012929299647641	CAPRIN1/CCDC88A/EPHA4/DBN1/FYN/FZD1/CYFIP1/SHTN1/NPTN/OBSL1/APOE/FN1/MDK	13
BP	GO:0051962	positive regulation of nervous system development	10/166	279/18903	0.000183899751863204	0.0157700678596358	0.0134536526631912	CAPRIN1/EPHA4/DBN1/CYFIP1/SHTN1/NPTN/OBSL1/FN1/EGR2/MDK	10
BP	GO:0007044	cell-substrate junction assembly	6/166	95/18903	0.000191015678777765	0.0157700678596358	0.0134536526631912	PTK2/TRIP6/ACTN1/CORO1C/ITGA5/FN1	6
BP	GO:0034109	homotypic cell-cell adhesion	6/166	95/18903	0.000191015678777765	0.0157700678596358	0.0134536526631912	CSRP1/JAK1/HSPB1/FN1/ZNF703/SH2B3	6
BP	GO:0007015	actin filament organization	13/166	454/18903	0.000192307388026924	0.0157700678596358	0.0134536526631912	CCDC88A/LIMA1/PREX1/MARCKSL1/DBN1/HMCN1/CYFIP1/ACTN1/TPM2/FSCN1/SHTN1/CORO1C/PFN2	13
BP	GO:0048588	developmental cell growth	9/166	229/18903	0.000196076391282802	0.0157700678596358	0.0134536526631912	APP/EIF2AK4/OLFM1/DPYSL2/DBN1/CYFIP1/SHTN1/APOE/FN1	9
BP	GO:0016055	Wnt signaling pathway	13/166	456/18903	0.000200719817958901	0.0157700678596358	0.0134536526631912	APCDD1/APP/GNAQ/SPIN1/CCND1/VGLL4/ZEB2/FZD1/DKK2/APOE/IGFBP4/ZNF703/MDK	13
BP	GO:0198738	cell-cell signaling by wnt	13/166	458/18903	0.000209446534677576	0.0160226599028345	0.0136691422631681	APCDD1/APP/GNAQ/SPIN1/CCND1/VGLL4/ZEB2/FZD1/DKK2/APOE/IGFBP4/ZNF703/MDK	13
BP	GO:0060560	developmental growth involved in morphogenesis	9/166	233/18903	0.000223042599481814	0.0166252522229136	0.0141832217106384	APP/EIF2AK4/OLFM1/DPYSL2/DBN1/CYFIP1/SHTN1/APOE/FN1	9
BP	GO:0150115	cell-substrate junction organization	6/166	101/18903	0.000266755315136691	0.0192394008212985	0.0164133863215756	PTK2/TRIP6/ACTN1/CORO1C/ITGA5/FN1	6
BP	GO:0050775	positive regulation of dendrite morphogenesis	4/166	36/18903	0.000271350338380887	0.0192394008212985	0.0164133863215756	CAPRIN1/EPHA4/DBN1/OBSL1	4
BP	GO:0045773	positive regulation of axon extension	4/166	38/18903	0.000335424643842869	0.0232161771345529	0.019806026588817	DBN1/CYFIP1/SHTN1/FN1	4
BP	GO:0045785	positive regulation of cell adhesion	13/166	484/18903	0.000356163569079027	0.0240783138444822	0.0205415267747904	EPHA4/HSPH1/JAK1/MYO10/PREX1/YES1/FYN/LAMB1/RUNX3/ITGA5/FN1/MDK/ZMIZ1	13
BP	GO:1902106	negative regulation of leukocyte differentiation	6/166	108/18903	0.000382978953198706	0.025302723112469	0.021586086453018	MAFB/RUNX3/TNFAIP6/MDK/TMEM176B/TMEM176A	6
BP	GO:0061564	axon development	13/166	490/18903	0.000400334116210604	0.0257336071288949	0.0219536792843685	APP/EPHA4/OLFM1/PTK2/DPYSL2/DBN1/FYN/CYFIP1/SHTN1/NPTN/APOE/FN1/EGR2	13
BP	GO:0032535	regulation of cellular component size	11/166	367/18903	0.000410649017096558	0.0257336071288949	0.0219536792843685	CLCN3/LIMA1/OLFM1/DPYSL2/DBN1/CYFIP1/SHTN1/APOE/SLC12A7/FN1/PFN2	11
BP	GO:0001667	ameboidal-type cell migration	13/166	492/18903	0.00041605763159892	0.0257336071288949	0.0219536792843685	IRS2/PTK2/STARD13/TIMP1/ZEB2/HSPB1/ARHGDIB/GLUL/SASH1/APOE/CORO1C/FN1/PFN2	13
BP	GO:0034329	cell junction assembly	12/166	430/18903	0.000428172339580642	0.0259311873158527	0.0221222375449999	APP/PTK2/TRIP6/FZD1/ACTN1/FSCN1/NPTN/OBSL1/CORO1C/ITGA5/FN1/ZNF703	12
BP	GO:0034446	substrate adhesion-dependent cell spreading	6/166	111/18903	0.000443490010919197	0.0263107237090226	0.022446025042441	PREX1/PTK2/LAMB1/CORO1C/FN1/MDK	6
BP	GO:0006979	response to oxidative stress	12/166	434/18903	0.000464971763612999	0.0270334583364598	0.0230625994752048	APP/CPEB2/FYN/DAPK1/SOD2/FZD1/HSPB1/APOE/PON2/PRDX3/UCP2/BNIP3	12
BP	GO:1902683	regulation of receptor localization to synapse	3/166	18/18903	0.00049254534970548	0.0277879804607981	0.0237062922403781	ZDHHC3/DBN1/NPTN	3
BP	GO:0048167	regulation of synaptic plasticity	8/166	207/18903	0.000497067417943413	0.0277879804607981	0.0237062922403781	APP/EIF2AK4/EPHA4/DBN1/ABHD6/NPTN/APOE/EGR2	8
BP	GO:1903707	negative regulation of hemopoiesis	6/166	114/18903	0.000511213361363642	0.0280395705940398	0.0239209270977704	MAFB/RUNX3/TNFAIP6/MDK/TMEM176B/TMEM176A	6
BP	GO:0099563	modification of synaptic structure	3/166	19/18903	0.000581136854113682	0.0312845339797866	0.0266892481148506	EPHA4/CYFIP1/PFN2	3
BP	GO:0006509	membrane protein ectodomain proteolysis	4/166	44/18903	0.00059214565812495	0.0312975896030769	0.0267003860390887	TIMP1/APOE/TIMP2/BACE2	4
BP	GO:0099173	postsynapse organization	7/166	166/18903	0.000669064930050048	0.0342021306936551	0.0291782883110646	CAPRIN1/EPHA4/DBN1/FYN/ACTN1/INSR/APOE	7
BP	GO:0007613	memory	6/166	120/18903	0.000670630013601081	0.0342021306936551	0.0291782883110646	EIF2AK4/INSR/APOE/ITGA5/MDK/CAMK2N1	6
BP	GO:0048639	positive regulation of developmental growth	7/166	168/18903	0.000718153946116049	0.0359943710579199	0.0307072721787552	DBN1/BASP1/YBX3/CYFIP1/SHTN1/INSR/FN1	7
BP	GO:0052547	regulation of peptidase activity	12/166	459/18903	0.0007608298854037	0.0369198726114889	0.0314968297476754	APP/EPHA4/BEX3/FYN/DAPK1/TIMP1/SERPINH1/RPS6KA3/FN1/RCN3/PRDX3/TIMP2	12
BP	GO:0050806	positive regulation of synaptic transmission	7/166	170/18903	0.000770054156251787	0.0369198726114889	0.0314968297476754	APP/EIF2AK4/EPHA4/ZDHHC3/GLUL/NPTN/APOE	7
BP	GO:0071559	response to transforming growth factor beta	9/166	277/18903	0.000782434147967004	0.0369198726114889	0.0314968297476754	LTBP4/PTK2/YES1/FYN/GLG1/ZEB2/RUNX3/ZNF703/ZMIZ1	9
BP	GO:0097062	dendritic spine maintenance	3/166	21/18903	0.000787420743691885	0.0369198726114889	0.0314968297476754	FYN/INSR/APOE	3
BP	GO:0007596	blood coagulation	8/166	225/18903	0.000857718468985341	0.0395775807831807	0.0337641556045023	CSRP1/GNAQ/HSPB1/APOE/ANXA5/FN1/SH2B3/AK3	8
BP	GO:0030178	negative regulation of Wnt signaling pathway	7/166	174/18903	0.000882742898919344	0.0400958376118521	0.0342062873331246	APCDD1/VGLL4/FZD1/DKK2/APOE/IGFBP4/MDK	7
BP	GO:0050817	coagulation	8/166	230/18903	0.000988391832981249	0.0437882897700271	0.0373563669176702	CSRP1/GNAQ/HSPB1/APOE/ANXA5/FN1/SH2B3/AK3	8
BP	GO:0007599	hemostasis	8/166	231/18903	0.00101634496721794	0.0437882897700271	0.0373563669176702	CSRP1/GNAQ/HSPB1/APOE/ANXA5/FN1/SH2B3/AK3	8
BP	GO:0099175	regulation of postsynapse organization	5/166	87/18903	0.00101702430950498	0.0437882897700271	0.0373563669176702	CAPRIN1/EPHA4/DBN1/FYN/APOE	5
BP	GO:1900273	positive regulation of long-term synaptic potentiation	3/166	23/18903	0.00103509189954596	0.0437882897700271	0.0373563669176702	APP/EIF2AK4/NPTN	3
BP	GO:0007157	heterophilic cell-cell adhesion via plasma membrane cell adhesion molecules	4/166	51/18903	0.00103935053117711	0.0437882897700271	0.0373563669176702	HMCN1/ITGA5/ADGRL1/CADM1	4
BP	GO:0048013	ephrin receptor signaling pathway	4/166	52/18903	0.00111833433549942	0.045809988506369	0.0390811047457156	EPHA4/PTK2/YES1/FYN	4
BP	GO:0010632	regulation of epithelial cell migration	9/166	292/18903	0.0011329891190872	0.045809988506369	0.0390811047457156	IRS2/PTK2/STARD13/HSPB1/GLUL/SASH1/APOE/CORO1C/PFN2	9
BP	GO:0030168	platelet activation	6/166	133/18903	0.00114669472844403	0.045809988506369	0.0390811047457156	CSRP1/GNAQ/HSPB1/APOE/FN1/SH2B3	6
BP	GO:0007411	axon guidance	8/166	236/18903	0.00116576072450459	0.045809988506369	0.0390811047457156	APP/EPHA4/PTK2/DPYSL2/FYN/CYFIP1/NPTN/EGR2	8
BP	GO:0051043	regulation of membrane protein ectodomain proteolysis	3/166	24/18903	0.00117537146823263	0.045809988506369	0.0390811047457156	TIMP1/APOE/TIMP2	3
BP	GO:0016358	dendrite development	8/166	237/18903	0.00119764675833645	0.045809988506369	0.0390811047457156	APP/CAPRIN1/EPHA4/DBN1/FYN/CYFIP1/OBSL1/APOE	8
BP	GO:0097485	neuron projection guidance	8/166	237/18903	0.00119764675833645	0.045809988506369	0.0390811047457156	APP/EPHA4/PTK2/DPYSL2/FYN/CYFIP1/NPTN/EGR2	8
BP	GO:0043434	response to peptide hormone	11/166	421/18903	0.00126463736193684	0.0477441663785766	0.0407311773714723	CDK4/CPEB2/IRS2/JAK1/PTK2/SHC1/TIMP1/CYFIP1/INSR/EGR2/UCP2	11
BP	GO:0033673	negative regulation of kinase activity	8/166	240/18903	0.00129750195857875	0.0483568999178004	0.0412539084266065	GNAQ/IRS2/HSPB1/APOE/CORO1C/PRDX3/SH2B3/CAMK2N1	8
BP	GO:0022407	regulation of cell-cell adhesion	12/166	490/18903	0.00133261737824935	0.0490369458046945	0.0418340645323847	HSPH1/JAK1/MYO10/PTK2/YES1/FYN/RUNX3/ZDHHC21/ZNF703/MDK/SH2B3/ZMIZ1	12
BP	GO:1903202	negative regulation of oxidative stress-induced cell death	4/166	55/18903	0.00138043213384571	0.0501614526636184	0.0427933961492169	FYN/SOD2/FZD1/HSPB1	4
BP	GO:0048511	rhythmic process	9/166	302/18903	0.00143044233463085	0.0509546828995716	0.043470111314392	AHCY/GNAQ/MAGED1/TNFAIP6/KLF10/MDK/RORA/ID3/NAMPT	9
BP	GO:0001503	ossification	11/166	429/18903	0.00146878303575974	0.0509546828995716	0.043470111314392	CCDC47/PTK2/SLC26A2/FZD1/CLEC11A/RUNX3/TNFAIP6/EGR2/KLF10/MDK/ID3	11
BP	GO:0010718	positive regulation of epithelial to mesenchymal transition	4/166	56/18903	0.00147655785048327	0.0509546828995716	0.043470111314392	OLFM1/PTK2/ZNF703/MDK	4
BP	GO:0002433	immune response-regulating cell surface receptor signaling pathway involved in phagocytosis	3/166	26/18903	0.00149056186246456	0.0509546828995716	0.043470111314392	PTK2/YES1/FYN	3
BP	GO:0038096	Fc-gamma receptor signaling pathway involved in phagocytosis	3/166	26/18903	0.00149056186246456	0.0509546828995716	0.043470111314392	PTK2/YES1/FYN	3
BP	GO:0010631	epithelial cell migration	10/166	366/18903	0.00150743127945069	0.0509546828995716	0.043470111314392	IRS2/PTK2/STARD13/ZEB2/HSPB1/GLUL/SASH1/APOE/CORO1C/PFN2	10
BP	GO:0071375	cellular response to peptide hormone stimulus	9/166	306/18903	0.0015657569740003	0.0514629306671061	0.0439037041810881	CDK4/CPEB2/IRS2/JAK1/PTK2/SHC1/CYFIP1/INSR/UCP2	9
BP	GO:0030336	negative regulation of cell migration	10/166	368/18903	0.00156938294974052	0.0514629306671061	0.0439037041810881	CLIC4/EPHA4/STARD13/TIMP1/ARHGDIB/TNFAIP6/ABHD6/APOE/CORO1C/PFN2	10
BP	GO:0008347	glial cell migration	4/166	57/18903	0.00157725162473979	0.0514629306671061	0.0439037041810881	APCDD1/EPHA4/LAMB1/ZMIZ1	4
BP	GO:0090132	epithelium migration	10/166	369/18903	0.00160112590693751	0.0514629306671061	0.0439037041810881	IRS2/PTK2/STARD13/ZEB2/HSPB1/GLUL/SASH1/APOE/CORO1C/PFN2	10
BP	GO:0010952	positive regulation of peptidase activity	7/166	194/18903	0.00165555849340062	0.0514629306671061	0.0439037041810881	APP/EPHA4/BEX3/FYN/DAPK1/FN1/RCN3	7
BP	GO:0044342	type B pancreatic cell proliferation	3/166	27/18903	0.00166613529941087	0.0514629306671061	0.0439037041810881	CDK4/IRS2/IGFBP4	3
BP	GO:0031529	ruffle organization	4/166	58/18903	0.0016826258482295	0.0514629306671061	0.0439037041810881	LIMA1/CYFIP1/CORO1C/PFN2	4
BP	GO:0033619	membrane protein proteolysis	4/166	58/18903	0.0016826258482295	0.0514629306671061	0.0439037041810881	TIMP1/APOE/TIMP2/BACE2	4
BP	GO:0048010	vascular endothelial growth factor receptor signaling pathway	4/166	58/18903	0.0016826258482295	0.0514629306671061	0.0439037041810881	PTK2/FYN/HSPB1/ITGA5	4
BP	GO:0045862	positive regulation of proteolysis	10/166	372/18903	0.0016994982263647	0.0514629306671061	0.0439037041810881	APP/EPHA4/PTK2/BEX3/ZYG11B/FYN/DAPK1/APOE/FN1/RCN3	10
BP	GO:0090130	tissue migration	10/166	374/18903	0.00176776262943921	0.0529782058121629	0.0451964053712294	IRS2/PTK2/STARD13/ZEB2/HSPB1/GLUL/SASH1/APOE/CORO1C/PFN2	10
BP	GO:0045936	negative regulation of phosphate metabolic process	11/166	440/18903	0.00179295702022852	0.0531849597735133	0.0453727898996605	DUSP6/GNAQ/IRS2/PTPN13/HSPB1/APOE/CORO1C/PRDX3/SH2B3/YWHAE/CAMK2N1	11
BP	GO:0010563	negative regulation of phosphorus metabolic process	11/166	441/18903	0.00182511675646234	0.0534178935784662	0.0455715087975907	DUSP6/GNAQ/IRS2/PTPN13/HSPB1/APOE/CORO1C/PRDX3/SH2B3/YWHAE/CAMK2N1	11
BP	GO:0010971	positive regulation of G2/M transition of mitotic cell cycle	3/166	28/18903	0.0018541171908933	0.0534178935784662	0.0455715087975907	APP/CDK4/CCND1	3
BP	GO:0042060	wound healing	11/166	442/18903	0.0018577463927094	0.0534178935784662	0.0455715087975907	CSRP1/GNAQ/PTK2/TIMP1/HSPB1/APOE/ITGA5/ANXA5/FN1/SH2B3/AK3	11
BP	GO:0050767	regulation of neurogenesis	10/166	377/18903	0.00187431205538478	0.0534178935784662	0.0455715087975907	CAPRIN1/EPHA4/DBN1/CYFIP1/SHTN1/NPTN/OBSL1/FN1/EGR2/MDK	10
BP	GO:1902476	chloride transmembrane transport	5/166	101/18903	0.00197625326722944	0.0555125717870349	0.0473585063749042	CLCN3/CLIC4/SLC26A2/SLC12A7/PCYOX1	5
BP	GO:0018108	peptidyl-tyrosine phosphorylation	10/166	380/18903	0.00198600188023792	0.0555125717870349	0.0473585063749042	APP/EPHA4/JAK1/PTK2/SHC1/YES1/FYN/INSR/ITGA5/SH2B3	10
BP	GO:0042326	negative regulation of phosphorylation	10/166	381/18903	0.00202440510030511	0.0556155365758491	0.0474463469928124	DUSP6/GNAQ/IRS2/PTPN13/HSPB1/APOE/CORO1C/PRDX3/SH2B3/CAMK2N1	10
BP	GO:1900024	regulation of substrate adhesion-dependent cell spreading	4/166	61/18903	0.00202794870211214	0.0556155365758491	0.0474463469928124	PREX1/PTK2/CORO1C/MDK	4
BP	GO:0018212	peptidyl-tyrosine modification	10/166	382/18903	0.00206340615726473	0.0560590813006408	0.0478247408412759	APP/EPHA4/JAK1/PTK2/SHC1/YES1/FYN/INSR/ITGA5/SH2B3	10
BP	GO:2000146	negative regulation of cell motility	10/166	383/18903	0.00210301183131464	0.0566060684595523	0.0482913827931509	CLIC4/EPHA4/STARD13/TIMP1/ARHGDIB/TNFAIP6/ABHD6/APOE/CORO1C/PFN2	10
BP	GO:0060828	regulation of canonical Wnt signaling pathway	8/166	260/18903	0.00214478887643894	0.056918221594812	0.0485576847454881	GNAQ/ZEB2/FZD1/DKK2/APOE/IGFBP4/ZNF703/MDK	8
BP	GO:0050773	regulation of dendrite development	5/166	103/18903	0.00215376827500149	0.056918221594812	0.0485576847454881	CAPRIN1/EPHA4/DBN1/CYFIP1/OBSL1	5
BP	GO:0045927	positive regulation of growth	8/166	261/18903	0.00219643092949139	0.0575227451534368	0.0490734117580059	DBN1/BASP1/YBX3/CYFIP1/SHTN1/RPS6KA3/INSR/FN1	8
BP	GO:0060291	long-term synaptic potentiation	5/166	104/18903	0.00224675861955448	0.0583154223843292	0.0497496551472777	APP/EIF2AK4/EPHA4/NPTN/APOE	5
BP	GO:0050878	regulation of body fluid levels	10/166	390/18903	0.00239775889661801	0.0616839390483942	0.0526233810939173	CSRP1/GNAQ/PRKACB/CCND1/HSPB1/APOE/ANXA5/FN1/SH2B3/AK3	10
BP	GO:0032869	cellular response to insulin stimulus	7/166	208/18903	0.00245390910828057	0.0625379511848562	0.0533519500992237	CDK4/CPEB2/IRS2/SHC1/CYFIP1/INSR/UCP2	7
BP	GO:1900027	regulation of ruffle assembly	3/166	31/18903	0.00249549444012498	0.0625379511848562	0.0533519500992237	CYFIP1/CORO1C/PFN2	3
BP	GO:1902751	positive regulation of cell cycle G2/M phase transition	3/166	31/18903	0.00249549444012498	0.0625379511848562	0.0533519500992237	APP/CDK4/CCND1	3
BP	GO:0010717	regulation of epithelial to mesenchymal transition	5/166	107/18903	0.0025432867292073	0.063190893348766	0.05390898366183	EPHA4/OLFM1/PTK2/ZNF703/MDK	5
BP	GO:0007623	circadian rhythm	7/166	210/18903	0.00258865988706736	0.0637731719636	0.0544057332197207	AHCY/GNAQ/MAGED1/KLF10/RORA/ID3/NAMPT	7
BP	GO:0032868	response to insulin	8/166	269/18903	0.00264568626838514	0.0646303359848369	0.055136991139455	CDK4/CPEB2/IRS2/SHC1/CYFIP1/INSR/EGR2/UCP2	8
BP	GO:0048814	regulation of dendrite morphogenesis	4/166	66/18903	0.00270744605985204	0.0655878807999157	0.0559538852369422	CAPRIN1/EPHA4/DBN1/OBSL1	4
BP	GO:0071560	cellular response to transforming growth factor beta stimulus	8/166	271/18903	0.00276850796566792	0.0665128318693938	0.0567429731806318	LTBP4/PTK2/YES1/FYN/GLG1/ZEB2/ZNF703/ZMIZ1	8
BP	GO:1901224	positive regulation of NIK/NF-kappaB signaling	4/166	67/18903	0.00285991912587648	0.0681457778600239	0.0581360609194563	APP/TRIP6/NMI/SASH1	4
BP	GO:0002431	Fc receptor mediated stimulatory signaling pathway	3/166	33/18903	0.00299040146180132	0.0695447763956516	0.0593295650021383	PTK2/YES1/FYN	3
BP	GO:0018345	protein palmitoylation	3/166	33/18903	0.00299040146180132	0.0695447763956516	0.0593295650021383	ZDHHC3/GLUL/ZDHHC21	3
BP	GO:0038094	Fc-gamma receptor signaling pathway	3/166	33/18903	0.00299040146180132	0.0695447763956516	0.0593295650021383	PTK2/YES1/FYN	3
BP	GO:0090287	regulation of cellular response to growth factor stimulus	9/166	338/18903	0.00305917824036678	0.0705796122598908	0.0602123971119811	LTBP4/GLG1/ZEB2/FZD1/CYFIP1/TNFAIP6/NPTN/ITGA5/ZNF703	9
BP	GO:0051348	negative regulation of transferase activity	8/166	276/18903	0.00309510764338263	0.0708462828292385	0.0604398972881017	GNAQ/IRS2/HSPB1/APOE/CORO1C/PRDX3/SH2B3/CAMK2N1	8
BP	GO:0007229	integrin-mediated signaling pathway	5/166	113/18903	0.00322005940175168	0.0731305678194698	0.0623886509089388	PTK2/TIMP1/LAMB1/ITGA5/FN1	5
BP	GO:0038007	netrin-activated signaling pathway	2/166	10/18903	0.00329351002802941	0.073802664852778	0.062962025742996	PTK2/SHTN1	2
BP	GO:0061572	actin filament bundle organization	6/166	164/18903	0.00330042876878608	0.073802664852778	0.062962025742996	CCDC88A/LIMA1/ACTN1/FSCN1/SHTN1/PFN2	6
BP	GO:0002062	chondrocyte differentiation	5/166	114/18903	0.00334431839443003	0.0738291108687809	0.0629845871876768	MBOAT2/GLG1/SERPINH1/RUNX3/MDK	5
BP	GO:0051881	regulation of mitochondrial membrane potential	4/166	70/18903	0.00335240544708603	0.0738291108687809	0.0629845871876768	SOD2/PRDX3/UCP2/BNIP3	4
BP	GO:0062197	cellular response to chemical stress	9/166	345/18903	0.00350125649294269	0.075977154991563	0.0648171119295068	CPEB2/FYN/DAPK1/SOD2/YBX3/FZD1/HSPB1/PRDX3/BNIP3	9
BP	GO:0032922	circadian regulation of gene expression	4/166	71/18903	0.00352860524309147	0.075977154991563	0.0648171119295068	MAGED1/RORA/ID3/NAMPT	4
BP	GO:0070527	platelet aggregation	4/166	71/18903	0.00352860524309147	0.075977154991563	0.0648171119295068	CSRP1/HSPB1/FN1/SH2B3	4
BP	GO:0050673	epithelial cell proliferation	11/166	481/18903	0.00355448678323102	0.075977154991563	0.0648171119295068	CDK4/IRS2/MAGED1/CCND1/LAMB1/RUNX3/GLUL/APOE/IGFBP4/ZNF703/MDK	11
BP	GO:0050678	regulation of epithelial cell proliferation	10/166	414/18903	0.00366951098345145	0.0778632732036013	0.0664261842259825	CDK4/IRS2/MAGED1/CCND1/LAMB1/RUNX3/GLUL/APOE/ZNF703/MDK	10
BP	GO:0021987	cerebral cortex development	5/166	117/18903	0.00373779483541757	0.0787374607721659	0.0671719651582289	LAMB1/MDK/ZMIZ1/YWHAE/BNIP3	5
BP	GO:0007616	long-term memory	3/166	36/18903	0.00383887911495458	0.0797115827655212	0.0680030014649097	EIF2AK4/APOE/CAMK2N1	3
BP	GO:0071711	basement membrane organization	3/166	36/18903	0.00383887911495458	0.0797115827655212	0.0680030014649097	LAMB1/PLOD3/HMCN1	3
BP	GO:0006821	chloride transport	5/166	118/18903	0.00387602769548317	0.0799121454664508	0.0681741041475053	CLCN3/CLIC4/SLC26A2/SLC12A7/PCYOX1	5
BP	GO:0040013	negative regulation of locomotion	10/166	419/18903	0.00399193499093811	0.080238108742316	0.0684521877127429	CLIC4/EPHA4/STARD13/TIMP1/ARHGDIB/TNFAIP6/ABHD6/APOE/CORO1C/PFN2	10
BP	GO:0045861	negative regulation of proteolysis	9/166	352/18903	0.00399215034979826	0.080238108742316	0.0684521877127429	APP/EPHA4/GAS1/TIMP1/GLG1/SERPINH1/RPS6KA3/PRDX3/TIMP2	9
BP	GO:0034599	cellular response to oxidative stress	8/166	288/18903	0.00400168020167906	0.080238108742316	0.0684521877127429	CPEB2/FYN/DAPK1/SOD2/FZD1/HSPB1/PRDX3/BNIP3	8
BP	GO:1990535	neuron projection maintenance	2/166	11/18903	0.00400224484610795	0.080238108742316	0.0684521877127429	APP/INSR	2
BP	GO:0034110	regulation of homotypic cell-cell adhesion	3/166	37/18903	0.00415094153129794	0.0815323448073183	0.069556317551479	JAK1/ZNF703/SH2B3	3
BP	GO:0060999	positive regulation of dendritic spine development	3/166	37/18903	0.00415094153129794	0.0815323448073183	0.069556317551479	CAPRIN1/DBN1/APOE	3
BP	GO:1902745	positive regulation of lamellipodium organization	3/166	37/18903	0.00415094153129794	0.0815323448073183	0.069556317551479	CYFIP1/FSCN1/CORO1C	3
BP	GO:0052548	regulation of endopeptidase activity	10/166	428/18903	0.00462858612603137	0.0892507604275413	0.0761409996079472	APP/EPHA4/BEX3/FYN/DAPK1/TIMP1/SERPINH1/RPS6KA3/PRDX3/TIMP2	10
BP	GO:0001666	response to hypoxia	8/166	296/18903	0.00471166717662145	0.0892507604275413	0.0761409996079472	AHCY/CPEB2/EPHA4/SOD2/RORA/LMNA/UCP2/BNIP3	8
BP	GO:0001886	endothelial cell morphogenesis	2/166	12/18903	0.0047750854262621	0.0892507604275413	0.0761409996079472	CLIC4/PLOD3	2
BP	GO:0071635	negative regulation of transforming growth factor beta production	2/166	12/18903	0.0047750854262621	0.0892507604275413	0.0761409996079472	FN1/LAPTM4B	2
BP	GO:0099010	modification of postsynaptic structure	2/166	12/18903	0.0047750854262621	0.0892507604275413	0.0761409996079472	CYFIP1/PFN2	2
BP	GO:1902950	regulation of dendritic spine maintenance	2/166	12/18903	0.0047750854262621	0.0892507604275413	0.0761409996079472	FYN/APOE	2
BP	GO:0001764	neuron migration	6/166	177/18903	0.00478703422593867	0.0892507604275413	0.0761409996079472	FYN/SHTN1/MDK/ZMIZ1/NAV1/YWHAE	6
BP	GO:0072593	reactive oxygen species metabolic process	7/166	235/18903	0.00479822527840271	0.0892507604275413	0.0761409996079472	CLCN3/PREX1/FYN/SOD2/PRDX3/STK17A/BNIP3	7
BP	GO:0032438	melanosome organization	3/166	39/18903	0.00482021650743859	0.0892507604275413	0.0761409996079472	ZEB2/AP1S2/BACE2	3
BP	GO:0050772	positive regulation of axonogenesis	4/166	78/18903	0.0049409805189238	0.0909077871424778	0.0775546309299432	DBN1/CYFIP1/SHTN1/FN1	4
BP	GO:0098661	inorganic anion transmembrane transport	5/166	126/18903	0.00511670888022552	0.0935488849988401	0.07980778630792	CLCN3/CLIC4/SLC26A2/SLC12A7/PCYOX1	5
BP	GO:0048753	pigment granule organization	3/166	40/18903	0.00517782914257708	0.0937190075197977	0.0799529200719292	ZEB2/AP1S2/BACE2	3
BP	GO:0006575	cellular modified amino acid metabolic process	6/166	180/18903	0.00519049198854057	0.0937190075197977	0.0799529200719292	AHCY/MBOAT2/SOD2/PLOD3/ALDH7A1/PCYOX1	6
BP	GO:1903201	regulation of oxidative stress-induced cell death	4/166	80/18903	0.00540499829931456	0.0964796775284133	0.0823080840283677	FYN/SOD2/FZD1/HSPB1	4
BP	GO:0031589	cell-substrate adhesion	9/166	369/18903	0.00540976520025159	0.0964796775284133	0.0823080840283677	PREX1/PTK2/TRIP6/LAMB1/ACTN1/CORO1C/ITGA5/FN1/MDK	9
BP	GO:0032268	regulation of cellular protein metabolic process	2/166	13/18903	0.00561086497753742	0.0988532393315229	0.0843330008745018	APP/EIF2AK4	2
BP	GO:2001198	regulation of dendritic cell differentiation	2/166	13/18903	0.00561086497753742	0.0988532393315229	0.0843330008745018	TMEM176B/TMEM176A	2
BP	GO:0048732	gland development	10/166	441/18903	0.00568670870770132	0.0995859169475165	0.0849580578018028	IRS2/MAFB/CCND1/SOD2/INSR/ZDHHC21/ZNF703/MDK/CADM1/UCP2	10
BP	GO:0050728	negative regulation of inflammatory response	6/166	184/18903	0.00576656549821409	0.100379676067715	0.0856352241650955	YES1/FYN/TNFAIP6/APOE/MDK/RORA	6
BP	GO:0036293	response to decreased oxygen levels	8/166	309/18903	0.00606730700600657	0.104237625107657	0.0889264913199141	AHCY/CPEB2/EPHA4/SOD2/RORA/LMNA/UCP2/BNIP3	8
BP	GO:0043405	regulation of MAP kinase activity	6/166	186/18903	0.00607150293022381	0.104237625107657	0.0889264913199141	EPHA4/MAGED1/INSR/SASH1/APOE/SH2B3	6
BP	GO:0043087	regulation of GTPase activity	9/166	376/18903	0.0060957675501554	0.104237625107657	0.0889264913199141	CPEB2/EPHA4/PREX1/PTK2/RABGAP1/SBF2/SH3BP4/RGL1/CORO1C	9
BP	GO:0042063	gliogenesis	8/166	310/18903	0.00618270107961858	0.104494837432856	0.0891459225433376	APCDD1/APP/EPHA4/LAMB1/EGR2/MDK/ZMIZ1/BNIP3	8
BP	GO:0060070	canonical Wnt signaling pathway	8/166	310/18903	0.00618270107961858	0.104494837432856	0.0891459225433376	GNAQ/ZEB2/FZD1/DKK2/APOE/IGFBP4/ZNF703/MDK	8
BP	GO:0034111	negative regulation of homotypic cell-cell adhesion	2/166	14/18903	0.00650843204301898	0.107587456129265	0.0917842762987884	ZNF703/SH2B3	2
BP	GO:0070141	response to UV-A	2/166	14/18903	0.00650843204301898	0.107587456129265	0.0917842762987884	CCND1/TIMP1	2
BP	GO:1905049	negative regulation of metallopeptidase activity	2/166	14/18903	0.00650843204301898	0.107587456129265	0.0917842762987884	TIMP1/TIMP2	2
BP	GO:0060485	mesenchyme development	8/166	313/18903	0.00653891934789439	0.107587456129265	0.0917842762987884	EPHA4/OLFM1/PTK2/BASP1/CORO1C/FN1/ZNF703/MDK	8
BP	GO:0007565	female pregnancy	6/166	189/18903	0.00655073262293772	0.107587456129265	0.0917842762987884	TIMP1/MAGED2/ARHGDIB/ITGA5/PRDX3/UCP2	6
BP	GO:0048041	focal adhesion assembly	4/166	85/18903	0.00669034647345106	0.109263130327653	0.0932138160345991	PTK2/TRIP6/ACTN1/CORO1C	4
BP	GO:0021762	substantia nigra development	3/166	44/18903	0.00676571004342158	0.109266217201259	0.0932164494871418	BASP1/GNB4/YWHAE	3
BP	GO:0061001	regulation of dendritic spine morphogenesis	3/166	44/18903	0.00676571004342158	0.109266217201259	0.0932164494871418	CAPRIN1/EPHA4/DBN1	3
BP	GO:0048762	mesenchymal cell differentiation	7/166	252/18903	0.00696194156727204	0.111814166497568	0.0953901386012965	EPHA4/OLFM1/PTK2/CORO1C/FN1/ZNF703/MDK	7
BP	GO:1902105	regulation of leukocyte differentiation	8/166	317/18903	0.00703785882837629	0.11241239348401	0.0959004939251275	MAFB/RUNX3/TNFAIP6/KLF10/MDK/TMEM176B/ZMIZ1/TMEM176A	8
BP	GO:0051960	regulation of nervous system development	10/166	456/18903	0.00713340511371632	0.113182357292132	0.0965573601941822	CAPRIN1/EPHA4/DBN1/CYFIP1/SHTN1/NPTN/OBSL1/FN1/EGR2/MDK	10
BP	GO:0071827	plasma lipoprotein particle organization	3/166	45/18903	0.00720286759513053	0.113182357292132	0.0965573601941822	PRKACB/PLTP/APOE	3
BP	GO:1904646	cellular response to amyloid-beta	3/166	45/18903	0.00720286759513053	0.113182357292132	0.0965573601941822	APP/EPHA4/FYN	3
BP	GO:0048145	regulation of fibroblast proliferation	4/166	87/18903	0.00725648733468836	0.113411874634081	0.0967531644625115	CDK4/SOD2/FN1/ZMIZ1	4
BP	GO:0032488	Cdc42 protein signal transduction	2/166	15/18903	0.00746665032315758	0.113641636070257	0.0969491769708418	SHTN1/APOE	2
BP	GO:0033599	regulation of mammary gland epithelial cell proliferation	2/166	15/18903	0.00746665032315758	0.113641636070257	0.0969491769708418	CCND1/ZNF703	2
BP	GO:0034380	high-density lipoprotein particle assembly	2/166	15/18903	0.00746665032315758	0.113641636070257	0.0969491769708418	PRKACB/APOE	2
BP	GO:0045725	positive regulation of glycogen biosynthetic process	2/166	15/18903	0.00746665032315758	0.113641636070257	0.0969491769708418	IRS2/INSR	2
BP	GO:0070831	basement membrane assembly	2/166	15/18903	0.00746665032315758	0.113641636070257	0.0969491769708418	LAMB1/PLOD3	2
BP	GO:0085029	extracellular matrix assembly	3/166	46/18903	0.00765640371614504	0.114810712659389	0.0979465316117247	MFAP4/LAMB1/PLOD3	3
BP	GO:0097178	ruffle assembly	3/166	46/18903	0.00765640371614504	0.114810712659389	0.0979465316117247	CYFIP1/CORO1C/PFN2	3
BP	GO:0003158	endothelium development	5/166	139/18903	0.00769511859468986	0.114810712659389	0.0979465316117247	CLIC4/STARD13/FZD1/PLOD3/ZDHHC21	5
BP	GO:0022409	positive regulation of cell-cell adhesion	8/166	322/18903	0.00770144099366384	0.114810712659389	0.0979465316117247	HSPH1/JAK1/MYO10/YES1/FYN/RUNX3/MDK/ZMIZ1	8
BP	GO:0048813	dendrite morphogenesis	5/166	140/18903	0.00792485546940573	0.117538545150829	0.100273681449624	CAPRIN1/EPHA4/DBN1/FYN/OBSL1	5
BP	GO:0001889	liver development	5/166	141/18903	0.0081593200242105	0.119793653082727	0.102197543737586	CCND1/SOD2/MDK/CADM1/UCP2	5
BP	GO:0090090	negative regulation of canonical Wnt signaling pathway	5/166	141/18903	0.0081593200242105	0.119793653082727	0.102197543737586	FZD1/DKK2/APOE/IGFBP4/MDK	5
BP	GO:0120032	regulation of plasma membrane bounded cell projection assembly	6/166	199/18903	0.00834731622998531	0.120902678639061	0.103143668051212	CCDC88A/MYO10/CYFIP1/FSCN1/CORO1C/PFN2	6
BP	GO:0030901	midbrain development	4/166	91/18903	0.00848167310346695	0.120902678639061	0.103143668051212	BASP1/FZD1/GNB4/YWHAE	4
BP	GO:0034375	high-density lipoprotein particle remodeling	2/166	16/18903	0.00848439850098675	0.120902678639061	0.103143668051212	PLTP/APOE	2
BP	GO:0061469	regulation of type B pancreatic cell proliferation	2/166	16/18903	0.00848439850098675	0.120902678639061	0.103143668051212	CDK4/IRS2	2
BP	GO:0070875	positive regulation of glycogen metabolic process	2/166	16/18903	0.00848439850098675	0.120902678639061	0.103143668051212	IRS2/INSR	2
BP	GO:1905906	regulation of amyloid fibril formation	2/166	16/18903	0.00848439850098675	0.120902678639061	0.103143668051212	APP/APOE	2
BP	GO:0008038	neuron recognition	3/166	48/18903	0.00861315666961226	0.121545856497878	0.103692371556497	APP/EPHA4/NPTN	3
BP	GO:0071825	protein-lipid complex subunit organization	3/166	48/18903	0.00861315666961226	0.121545856497878	0.103692371556497	PRKACB/PLTP/APOE	3
BP	GO:0051216	cartilage development	6/166	201/18903	0.00874523275991379	0.12192511628239	0.104015923075448	MBOAT2/TIMP1/GLG1/SERPINH1/RUNX3/MDK	6
BP	GO:0060491	regulation of cell projection assembly	6/166	201/18903	0.00874523275991379	0.12192511628239	0.104015923075448	CCDC88A/MYO10/CYFIP1/FSCN1/CORO1C/PFN2	6
BP	GO:0060996	dendritic spine development	4/166	92/18903	0.00880779993784037	0.12192511628239	0.104015923075448	CAPRIN1/EPHA4/DBN1/APOE	4
BP	GO:0097581	lamellipodium organization	4/166	92/18903	0.00880779993784037	0.12192511628239	0.104015923075448	CCDC88A/CYFIP1/FSCN1/CORO1C	4
BP	GO:0061008	hepaticobiliary system development	5/166	144/18903	0.00889155088005541	0.122501129897256	0.104507327879324	CCND1/SOD2/MDK/CADM1/UCP2	5
BP	GO:0035987	endodermal cell differentiation	3/166	49/18903	0.00911662724709985	0.12384128695009	0.105650633517793	LAMB1/ITGA5/FN1	3
BP	GO:0042311	vasodilation	3/166	49/18903	0.00911662724709985	0.12384128695009	0.105650633517793	SOD2/PLOD3/APOE	3
BP	GO:1903426	regulation of reactive oxygen species biosynthetic process	3/166	49/18903	0.00911662724709985	0.12384128695009	0.105650633517793	CLCN3/FYN/SOD2	3
BP	GO:0050730	regulation of peptidyl-tyrosine phosphorylation	7/166	266/18903	0.00922974626181614	0.12479475527023	0.10646404990374	APP/EPHA4/SHC1/YES1/FYN/ITGA5/SH2B3	7
BP	GO:0000302	response to reactive oxygen species	6/166	204/18903	0.00936736526695935	0.126069124217828	0.107551230842867	FYN/SOD2/APOE/PRDX3/UCP2/BNIP3	6
BP	GO:1903035	negative regulation of response to wounding	4/166	94/18903	0.00948439933009064	0.126906745165288	0.10826581630888	EPHA4/APOE/MDK/SH2B3	4
BP	GO:0090594	inflammatory response to wounding	2/166	17/18903	0.00956057006921155	0.126906745165288	0.10826581630888	TIMP1/MDK	2
BP	GO:1901163	regulation of trophoblast cell migration	2/166	17/18903	0.00956057006921155	0.126906745165288	0.10826581630888	TIMP1/ARHGDIB	2
BP	GO:0018198	peptidyl-cysteine modification	3/166	50/18903	0.00963698418882587	0.127339604713258	0.108635094492219	ZDHHC3/PRDX3/ZDHHC21	3
BP	GO:0042982	amyloid precursor protein metabolic process	4/166	95/18903	0.00983502333888394	0.128785643451061	0.109868729191136	EPHA4/ITM2A/APOE/BACE2	4
BP	GO:1900407	regulation of cellular response to oxidative stress	4/166	95/18903	0.00983502333888394	0.128785643451061	0.109868729191136	FYN/SOD2/FZD1/HSPB1	4
BP	GO:0070482	response to oxygen levels	8/166	337/18903	0.00997653632173907	0.130052874830921	0.110949820977188	AHCY/CPEB2/EPHA4/SOD2/RORA/LMNA/UCP2/BNIP3	8
BP	GO:0001933	negative regulation of protein phosphorylation	8/166	338/18903	0.0101442298509845	0.131048782344271	0.111799442798002	DUSP6/GNAQ/PTPN13/HSPB1/APOE/CORO1C/SH2B3/CAMK2N1	8
BP	GO:2000377	regulation of reactive oxygen species metabolic process	5/166	149/18903	0.0102108353587465	0.131048782344271	0.111799442798002	CLCN3/FYN/SOD2/STK17A/BNIP3	5
BP	GO:0030705	cytoskeleton-dependent intracellular transport	6/166	208/18903	0.0102452726420561	0.131048782344271	0.111799442798002	APP/ARMCX3/CCDC88A/MYO10/TUBA1A/HSPB1	6
BP	GO:0042692	muscle cell differentiation	9/166	409/18903	0.0102754587527062	0.131048782344271	0.111799442798002	CSRP1/QKI/SOD2/LAMB1/ACTN1/OBSL1/PLD3/RORA/LMNA	9
BP	GO:0031348	negative regulation of defense response	7/166	272/18903	0.0103514834266353	0.131048782344271	0.111799442798002	YES1/FYN/NMI/TNFAIP6/APOE/MDK/RORA	7
BP	GO:0044703	multi-organism reproductive process	6/166	209/18903	0.0104735883552986	0.131048782344271	0.111799442798002	TIMP1/MAGED2/ARHGDIB/ITGA5/PRDX3/UCP2	6
BP	GO:0007612	learning	5/166	150/18903	0.0104899355394359	0.131048782344271	0.111799442798002	APP/EIF2AK4/FYN/INSR/NPTN	5
BP	GO:0042402	cellular biogenic amine catabolic process	2/166	18/18903	0.0106940731591498	0.131048782344271	0.111799442798002	ALDH7A1/SAT1	2
BP	GO:0050665	hydrogen peroxide biosynthetic process	2/166	18/18903	0.0106940731591498	0.131048782344271	0.111799442798002	FYN/SOD2	2
BP	GO:0061450	trophoblast cell migration	2/166	18/18903	0.0106940731591498	0.131048782344271	0.111799442798002	TIMP1/ARHGDIB	2
BP	GO:2000811	negative regulation of anoikis	2/166	18/18903	0.0106940731591498	0.131048782344271	0.111799442798002	PTK2/ITGA5	2
BP	GO:2001224	positive regulation of neuron migration	2/166	18/18903	0.0106940731591498	0.131048782344271	0.111799442798002	SHTN1/MDK	2
BP	GO:0007215	glutamate receptor signaling pathway	3/166	52/18903	0.0107287853918327	0.131048782344271	0.111799442798002	APP/GNAQ/FYN	3
BP	GO:0010543	regulation of platelet activation	3/166	52/18903	0.0107287853918327	0.131048782344271	0.111799442798002	GNAQ/APOE/SH2B3	3
BP	GO:0061448	connective tissue development	7/166	274/18903	0.0107465877069964	0.131048782344271	0.111799442798002	CDK4/MBOAT2/TIMP1/GLG1/SERPINH1/RUNX3/MDK	7
BP	GO:0071456	cellular response to hypoxia	5/166	151/18903	0.0107742204954527	0.131048782344271	0.111799442798002	CPEB2/EPHA4/RORA/LMNA/BNIP3	5
BP	GO:0006417	regulation of translation	10/166	486/18903	0.0108699055572731	0.131487082930585	0.112173362802838	APP/CAPRIN1/CPEB2/EIF2AK4/DAPK1/QKI/YBX3/CYFIP1/HSPB1/RPS6KA3	10
BP	GO:1903706	regulation of hemopoiesis	9/166	413/18903	0.0109007179175339	0.131487082930585	0.112173362802838	MAFB/RCOR1/RUNX3/TNFAIP6/KLF10/MDK/TMEM176B/ZMIZ1/TMEM176A	9
BP	GO:0050727	regulation of inflammatory response	9/166	414/18903	0.011061411404958	0.132874061794268	0.113356612745024	APP/YES1/FYN/NMI/TNFAIP6/APOE/MDK/RORA/CAMK2N1	9
BP	GO:0009409	response to cold	3/166	53/18903	0.0113004265016118	0.133785615593874	0.114134271301275	EIF2AK4/SOD2/UCP2	3
BP	GO:0048146	positive regulation of fibroblast proliferation	3/166	53/18903	0.0113004265016118	0.133785615593874	0.114134271301275	CDK4/FN1/ZMIZ1	3
BP	GO:0071622	regulation of granulocyte chemotaxis	3/166	53/18903	0.0113004265016118	0.133785615593874	0.114134271301275	PTK2/TNFAIP6/MDK	3
BP	GO:0010389	regulation of G2/M transition of mitotic cell cycle	4/166	99/18903	0.011321383362949	0.133785615593874	0.114134271301275	APP/CDK4/FHL1/CCND1	4
BP	GO:0008360	regulation of cell shape	5/166	154/18903	0.0116586185286589	0.135538566733991	0.115629737014206	MYO10/PTK2/FYN/CYFIP1/FN1	5
BP	GO:0036473	cell death in response to oxidative stress	4/166	100/18903	0.0117142899757494	0.135538566733991	0.115629737014206	FYN/SOD2/FZD1/HSPB1	4
BP	GO:0010544	negative regulation of platelet activation	2/166	19/18903	0.011883830371507	0.135538566733991	0.115629737014206	APOE/SH2B3	2
BP	GO:0010759	positive regulation of macrophage chemotaxis	2/166	19/18903	0.011883830371507	0.135538566733991	0.115629737014206	PTK2/MDK	2
BP	GO:0061003	positive regulation of dendritic spine morphogenesis	2/166	19/18903	0.011883830371507	0.135538566733991	0.115629737014206	CAPRIN1/DBN1	2
BP	GO:1902176	negative regulation of oxidative stress-induced intrinsic apoptotic signaling pathway	2/166	19/18903	0.011883830371507	0.135538566733991	0.115629737014206	SOD2/HSPB1	2
BP	GO:0032330	regulation of chondrocyte differentiation	3/166	54/18903	0.011889347959122	0.135538566733991	0.115629737014206	MBOAT2/GLG1/MDK	3
BP	GO:0050819	negative regulation of coagulation	3/166	54/18903	0.011889347959122	0.135538566733991	0.115629737014206	APOE/ANXA5/SH2B3	3
BP	GO:1902743	regulation of lamellipodium organization	3/166	54/18903	0.011889347959122	0.135538566733991	0.115629737014206	CYFIP1/FSCN1/CORO1C	3
BP	GO:0042158	lipoprotein biosynthetic process	4/166	101/18903	0.0121158584998121	0.136640692707029	0.116569975202419	ZDHHC3/GLUL/APOE/ZDHHC21	4
BP	GO:2001243	negative regulation of intrinsic apoptotic signaling pathway	4/166	101/18903	0.0121158584998121	0.136640692707029	0.116569975202419	SOD2/YBX3/PTTG1IP/HSPB1	4
BP	GO:0006469	negative regulation of protein kinase activity	6/166	216/18903	0.0121740417650914	0.136640692707029	0.116569975202419	GNAQ/HSPB1/APOE/CORO1C/SH2B3/CAMK2N1	6
BP	GO:0007179	transforming growth factor beta receptor signaling pathway	6/166	216/18903	0.0121740417650914	0.136640692707029	0.116569975202419	LTBP4/PTK2/GLG1/ZEB2/ZNF703/ZMIZ1	6
BP	GO:0050770	regulation of axonogenesis	5/166	156/18903	0.0122749305265402	0.13724316554097	0.117083952714691	EPHA4/DBN1/CYFIP1/SHTN1/FN1	5
BP	GO:0038093	Fc receptor signaling pathway	3/166	55/18903	0.0124956315644264	0.138117113907938	0.117829529580903	PTK2/YES1/FYN	3
BP	GO:0042743	hydrogen peroxide metabolic process	3/166	55/18903	0.0124956315644264	0.138117113907938	0.117829529580903	FYN/SOD2/PRDX3	3
BP	GO:1904645	response to amyloid-beta	3/166	55/18903	0.0124956315644264	0.138117113907938	0.117829529580903	APP/EPHA4/FYN	3
BP	GO:0044706	multi-multicellular organism process	6/166	218/18903	0.0126936049925299	0.139289632906075	0.118829820986263	TIMP1/MAGED2/ARHGDIB/ITGA5/PRDX3/UCP2	6
BP	GO:0030003	cellular cation homeostasis	10/166	499/18903	0.0128881197605588	0.139289632906075	0.118829820986263	APP/CCDC47/CLCN3/CLIC4/ATP1A1/FTL/NPTN/APOE/YWHAE/BNIP3	10
BP	GO:0046620	regulation of organ growth	4/166	103/18903	0.0129452403589291	0.139289632906075	0.118829820986263	DUSP6/VGLL4/BASP1/YBX3	4
BP	GO:0048144	fibroblast proliferation	4/166	103/18903	0.0129452403589291	0.139289632906075	0.118829820986263	CDK4/SOD2/FN1/ZMIZ1	4
BP	GO:0001836	release of cytochrome c from mitochondria	3/166	56/18903	0.0131193527180458	0.139289632906075	0.118829820986263	SOD2/LMNA/BNIP3	3
BP	GO:0060998	regulation of dendritic spine development	3/166	56/18903	0.0131193527180458	0.139289632906075	0.118829820986263	CAPRIN1/DBN1/APOE	3
BP	GO:0097120	receptor localization to synapse	3/166	56/18903	0.0131193527180458	0.139289632906075	0.118829820986263	ZDHHC3/DBN1/NPTN	3
BP	GO:0009310	amine catabolic process	2/166	20/18903	0.0131287786089661	0.139289632906075	0.118829820986263	ALDH7A1/SAT1	2
BP	GO:0010310	regulation of hydrogen peroxide metabolic process	2/166	20/18903	0.0131287786089661	0.139289632906075	0.118829820986263	FYN/SOD2	2
BP	GO:0042985	negative regulation of amyloid precursor protein biosynthetic process	2/166	20/18903	0.0131287786089661	0.139289632906075	0.118829820986263	ITM2A/BACE2	2
BP	GO:0055093	response to hyperoxia	2/166	20/18903	0.0131287786089661	0.139289632906075	0.118829820986263	SOD2/BNIP3	2
BP	GO:0036294	cellular response to decreased oxygen levels	5/166	159/18903	0.0132403041187189	0.139962051174967	0.119403469870629	CPEB2/EPHA4/RORA/LMNA/BNIP3	5
BP	GO:1902882	regulation of response to oxidative stress	4/166	104/18903	0.013373179628504	0.1408544680437	0.120164802459022	FYN/SOD2/FZD1/HSPB1	4
BP	GO:0051017	actin filament bundle assembly	5/166	160/18903	0.0135731666784523	0.142444749221158	0.121521492283616	CCDC88A/LIMA1/ACTN1/FSCN1/PFN2	5
BP	GO:0031331	positive regulation of cellular catabolic process	9/166	429/18903	0.0136913645164648	0.143168333271091	0.122138791369902	APP/IRS2/PTK2/SH3BP4/ZYG11B/DAPK1/INSR/APOE/BNIP3	9
BP	GO:0010810	regulation of cell-substrate adhesion	6/166	222/18903	0.0137791456975559	0.143569808397115	0.122481295089386	PREX1/PTK2/CORO1C/ITGA5/FN1/MDK	6
BP	GO:0042391	regulation of membrane potential	9/166	431/18903	0.0140743184353675	0.145631301816106	0.124239982285498	APP/GNAQ/FHL1/ATP1A1/SOD2/PRDX3/UCP2/YWHAE/BNIP3	9
BP	GO:0050679	positive regulation of epithelial cell proliferation	6/166	224/18903	0.0143455610607816	0.145631301816106	0.124239982285498	IRS2/CCND1/LAMB1/GLUL/ZNF703/MDK	6
BP	GO:0001706	endoderm formation	3/166	58/18903	0.0144193780861083	0.145631301816106	0.124239982285498	LAMB1/ITGA5/FN1	3
BP	GO:0060997	dendritic spine morphogenesis	3/166	58/18903	0.0144193780861083	0.145631301816106	0.124239982285498	CAPRIN1/EPHA4/DBN1	3
BP	GO:0034035	purine ribonucleoside bisphosphate metabolic process	2/166	21/18903	0.0144278689105739	0.145631301816106	0.124239982285498	SLC26A2/PAPSS1	2
BP	GO:0042454	ribonucleoside catabolic process	2/166	21/18903	0.0144278689105739	0.145631301816106	0.124239982285498	AHCY/APOBEC3G	2
BP	GO:0043555	regulation of translation in response to stress	2/166	21/18903	0.0144278689105739	0.145631301816106	0.124239982285498	EIF2AK4/RPS6KA3	2
BP	GO:0045821	positive regulation of glycolytic process	2/166	21/18903	0.0144278689105739	0.145631301816106	0.124239982285498	APP/INSR	2
BP	GO:0050427	3'-phosphoadenosine 5'-phosphosulfate metabolic process	2/166	21/18903	0.0144278689105739	0.145631301816106	0.124239982285498	SLC26A2/PAPSS1	2
BP	GO:0002831	regulation of response to biotic stimulus	8/166	361/18903	0.0146083706875411	0.146452230849196	0.124940327659445	EIF2AK4/FYN/DAPK1/NMI/SASH1/APOE/APOBEC3G/CADM1	8
BP	GO:0010906	regulation of glucose metabolic process	4/166	107/18903	0.014710715998612	0.146452230849196	0.124940327659445	IRS2/INSR/IGFBP4/RORA	4
BP	GO:0032963	collagen metabolic process	4/166	107/18903	0.014710715998612	0.146452230849196	0.124940327659445	MFAP4/SERPINH1/PLOD3/RCN3	4
BP	GO:0060840	artery development	4/166	107/18903	0.014710715998612	0.146452230849196	0.124940327659445	APOE/EGR2/MDK/ZMIZ1	4
BP	GO:0046777	protein autophosphorylation	6/166	226/18903	0.014928027007492	0.148108445429281	0.126353266138499	EIF2AK4/EPHA4/PTK2/FYN/DAPK1/INSR	6
BP	GO:0032102	negative regulation of response to external stimulus	9/166	436/18903	0.0150664351669862	0.148973221191935	0.127091017735122	EPHA4/YES1/FYN/NMI/TNFAIP6/APOE/MDK/RORA/SH2B3	9
BP	GO:0032956	regulation of actin cytoskeleton organization	8/166	365/18903	0.0155110863254454	0.152849925247694	0.130398285041032	CCDC88A/LIMA1/DBN1/CYFIP1/FSCN1/ARHGDIB/MDK/PFN2	8
BP	GO:0010042	response to manganese ion	2/166	22/18903	0.0157800662879053	0.153004173411901	0.130529876182151	APP/SOD2	2
BP	GO:1903428	positive regulation of reactive oxygen species biosynthetic process	2/166	22/18903	0.0157800662879053	0.153004173411901	0.130529876182151	CLCN3/SOD2	2
BP	GO:2000310	regulation of NMDA receptor activity	2/166	22/18903	0.0157800662879053	0.153004173411901	0.130529876182151	APP/DAPK1	2
BP	GO:2001044	regulation of integrin-mediated signaling pathway	2/166	22/18903	0.0157800662879053	0.153004173411901	0.130529876182151	TIMP1/LAMB1	2
BP	GO:1903670	regulation of sprouting angiogenesis	3/166	60/18903	0.0157899043768732	0.153004173411901	0.130529876182151	JAK1/GLUL/ITGA5	3
BP	GO:0030307	positive regulation of cell growth	5/166	167/18903	0.0160622408265524	0.154866871697381	0.132118968630721	DBN1/CYFIP1/SHTN1/RPS6KA3/FN1	5
BP	GO:1902749	regulation of cell cycle G2/M phase transition	4/166	110/18903	0.0161300306258727	0.154866871697381	0.132118968630721	APP/CDK4/FHL1/CCND1	4
BP	GO:0010594	regulation of endothelial cell migration	6/166	230/18903	0.0161419546351244	0.154866871697381	0.132118968630721	PTK2/STARD13/HSPB1/GLUL/SASH1/APOE	6
BP	GO:0070997	neuron death	8/166	368/18903	0.0162142363785833	0.155048635370203	0.132274033614759	APP/CCND1/FYN/SOD2/FZD1/APOE/MDK/BNIP3	8
BP	GO:0014066	regulation of phosphatidylinositol 3-kinase signaling	4/166	111/18903	0.0166215616026644	0.156879479152421	0.133835950566908	PTK2/PTPN13/INSR/FN1	4
BP	GO:0031532	actin cytoskeleton reorganization	4/166	111/18903	0.0166215616026644	0.156879479152421	0.133835950566908	SHC1/HMCN1/ARHGDIB/MDK	4
BP	GO:0042177	negative regulation of protein catabolic process	4/166	111/18903	0.0166215616026644	0.156879479152421	0.133835950566908	FYN/TIMP1/TIMP2/LAPTM4B	4
BP	GO:1901222	regulation of NIK/NF-kappaB signaling	4/166	111/18903	0.0166215616026644	0.156879479152421	0.133835950566908	APP/TRIP6/NMI/SASH1	4
BP	GO:0001837	epithelial to mesenchymal transition	5/166	169/18903	0.0168256574115717	0.158291864386534	0.13504087501844	EPHA4/OLFM1/PTK2/ZNF703/MDK	5
BP	GO:0043473	pigmentation	4/166	112/18903	0.0171223911779156	0.160036553818033	0.1365292925589	SOD2/ZEB2/AP1S2/BACE2	4
BP	GO:0048169	regulation of long-term neuronal synaptic plasticity	2/166	23/18903	0.0171843495629871	0.160036553818033	0.1365292925589	APP/NPTN	2
BP	GO:0099601	regulation of neurotransmitter receptor activity	3/166	62/18903	0.0172313179721514	0.160036553818033	0.1365292925589	APP/DAPK1/NPTXR	3
BP	GO:1903409	reactive oxygen species biosynthetic process	3/166	62/18903	0.0172313179721514	0.160036553818033	0.1365292925589	CLCN3/FYN/SOD2	3
BP	GO:0051346	negative regulation of hydrolase activity	8/166	373/18903	0.0174370432197809	0.161431479744915	0.137719322245404	APP/CPEB2/SH3BP4/TIMP1/SERPINH1/RPS6KA3/PRDX3/TIMP2	8
BP	GO:0010633	negative regulation of epithelial cell migration	4/166	113/18903	0.0176325684908023	0.162723417786547	0.138821491610126	STARD13/APOE/CORO1C/PFN2	4
BP	GO:0002683	negative regulation of immune system process	9/166	449/18903	0.0178870709052741	0.164549731397569	0.140379543813543	MAFB/YES1/FYN/NMI/RUNX3/TNFAIP6/MDK/TMEM176B/TMEM176A	9
BP	GO:0070542	response to fatty acid	3/166	63/18903	0.0179787035661685	0.164688061762689	0.140497555270543	CDK4/ID3/UCP2	3
BP	GO:1903034	regulation of response to wounding	5/166	172/18903	0.0180154123290455	0.164688061762689	0.140497555270543	EPHA4/PTK2/APOE/MDK/SH2B3	5
BP	GO:0018230	peptidyl-L-cysteine S-palmitoylation	2/166	24/18903	0.0186397112079648	0.168505262263187	0.143754059309496	ZDHHC3/ZDHHC21	2
BP	GO:0018231	peptidyl-S-diacylglycerol-L-cysteine biosynthetic process from peptidyl-cysteine	2/166	24/18903	0.0186397112079648	0.168505262263187	0.143754059309496	ZDHHC3/ZDHHC21	2
BP	GO:0036120	cellular response to platelet-derived growth factor stimulus	2/166	24/18903	0.0186397112079648	0.168505262263187	0.143754059309496	YES1/FYN	2
BP	GO:0033059	cellular pigmentation	3/166	64/18903	0.0187439153640399	0.168505262263187	0.143754059309496	ZEB2/AP1S2/BACE2	3
BP	GO:0007160	cell-matrix adhesion	6/166	238/18903	0.0187715237148725	0.168505262263187	0.143754059309496	PTK2/TRIP6/ACTN1/CORO1C/ITGA5/FN1	6
BP	GO:0021543	pallium development	5/166	174/18903	0.0188387376111235	0.168505262263187	0.143754059309496	LAMB1/MDK/ZMIZ1/YWHAE/BNIP3	5
BP	GO:0055088	lipid homeostasis	5/166	174/18903	0.0188387376111235	0.168505262263187	0.143754059309496	IRS2/LIMA1/APOE/RCN3/RORA	5
BP	GO:0007162	negative regulation of cell adhesion	7/166	308/18903	0.0192561795352037	0.170693608318578	0.145620966161016	EPHA4/PTK2/RUNX3/CORO1C/ZNF703/MDK/SH2B3	7
BP	GO:0010469	regulation of signaling receptor activity	5/166	175/18903	0.0192595471374247	0.170693608318578	0.145620966161016	APP/SHC1/DAPK1/NPTXR/DKK2	5
BP	GO:0071453	cellular response to oxygen levels	5/166	175/18903	0.0192595471374247	0.170693608318578	0.145620966161016	CPEB2/EPHA4/RORA/LMNA/BNIP3	5
BP	GO:0001885	endothelial cell development	3/166	65/18903	0.0195269770243661	0.170978681354917	0.145864165724181	CLIC4/PLOD3/ZDHHC21	3
BP	GO:0032507	maintenance of protein location in cell	3/166	65/18903	0.0195269770243661	0.170978681354917	0.145864165724181	CCDC88A/KDELR2/DBN1	3
BP	GO:0048857	neural nucleus development	3/166	65/18903	0.0195269770243661	0.170978681354917	0.145864165724181	BASP1/GNB4/YWHAE	3
BP	GO:0050435	amyloid-beta metabolic process	3/166	65/18903	0.0195269770243661	0.170978681354917	0.145864165724181	EPHA4/APOE/BACE2	3
BP	GO:1902905	positive regulation of supramolecular fiber organization	5/166	176/18903	0.0196864979435156	0.171735988097162	0.146510234083578	APP/CCDC88A/CYFIP1/APOE/PFN2	5
BP	GO:0043406	positive regulation of MAP kinase activity	4/166	117/18903	0.0197676868674676	0.171735988097162	0.146510234083578	EPHA4/MAGED1/INSR/SASH1	4
BP	GO:0010561	negative regulation of glycoprotein biosynthetic process	2/166	25/18903	0.020145157186492	0.171735988097162	0.146510234083578	ITM2A/BACE2	2
BP	GO:0021801	cerebral cortex radial glia-guided migration	2/166	25/18903	0.020145157186492	0.171735988097162	0.146510234083578	LAMB1/ZMIZ1	2
BP	GO:0022030	telencephalon glial cell migration	2/166	25/18903	0.020145157186492	0.171735988097162	0.146510234083578	LAMB1/ZMIZ1	2
BP	GO:0032469	endoplasmic reticulum calcium ion homeostasis	2/166	25/18903	0.020145157186492	0.171735988097162	0.146510234083578	APP/CCDC47	2
BP	GO:0060396	growth hormone receptor signaling pathway	2/166	25/18903	0.020145157186492	0.171735988097162	0.146510234083578	JAK1/PTK2	2
BP	GO:0071378	cellular response to growth hormone stimulus	2/166	25/18903	0.020145157186492	0.171735988097162	0.146510234083578	JAK1/PTK2	2
BP	GO:2000209	regulation of anoikis	2/166	25/18903	0.020145157186492	0.171735988097162	0.146510234083578	PTK2/ITGA5	2
BP	GO:0031503	protein-containing complex localization	5/166	178/18903	0.0205589503023207	0.174751077569726	0.149082446636712	ZDHHC3/DBN1/AP2A2/NPTN/LMNA	5
BP	GO:0045444	fat cell differentiation	6/166	244/18903	0.0209263819000565	0.176204043738486	0.150321991218247	MAFB/CCND1/SOD2/EGR2/RORA/BNIP3	6
BP	GO:0043954	cellular component maintenance	3/166	67/18903	0.02114671900519	0.176204043738486	0.150321991218247	FYN/INSR/APOE	3
BP	GO:0070613	regulation of protein processing	3/166	67/18903	0.02114671900519	0.176204043738486	0.150321991218247	GAS1/PRKACB/GLG1	3
BP	GO:0070372	regulation of ERK1 and ERK2 cascade	7/166	315/18903	0.0214678424610316	0.176204043738486	0.150321991218247	APP/DUSP6/EPHA4/SHC1/NPTN/APOE/FN1	7
BP	GO:0042752	regulation of circadian rhythm	4/166	120/18903	0.0214693680347259	0.176204043738486	0.150321991218247	GNAQ/MAGED1/KLF10/RORA	4
BP	GO:0032103	positive regulation of response to external stimulus	9/166	464/18903	0.0216003612956174	0.176204043738486	0.150321991218247	APP/PTK2/FYN/NMI/HSPB1/SASH1/MDK/CADM1/CAMK2N1	9
BP	GO:0006929	substrate-dependent cell migration	2/166	26/18903	0.0216997067968276	0.176204043738486	0.150321991218247	SHTN1/FN1	2
BP	GO:0009164	nucleoside catabolic process	2/166	26/18903	0.0216997067968276	0.176204043738486	0.150321991218247	AHCY/APOBEC3G	2
BP	GO:0033598	mammary gland epithelial cell proliferation	2/166	26/18903	0.0216997067968276	0.176204043738486	0.150321991218247	CCND1/ZNF703	2
BP	GO:0034377	plasma lipoprotein particle assembly	2/166	26/18903	0.0216997067968276	0.176204043738486	0.150321991218247	PRKACB/APOE	2
BP	GO:0036119	response to platelet-derived growth factor	2/166	26/18903	0.0216997067968276	0.176204043738486	0.150321991218247	YES1/FYN	2
BP	GO:0051238	sequestering of metal ion	2/166	26/18903	0.0216997067968276	0.176204043738486	0.150321991218247	PLOD3/FTL	2
BP	GO:0060333	interferon-gamma-mediated signaling pathway	2/166	26/18903	0.0216997067968276	0.176204043738486	0.150321991218247	JAK1/NMI	2
BP	GO:0086013	membrane repolarization during cardiac muscle cell action potential	2/166	26/18903	0.0216997067968276	0.176204043738486	0.150321991218247	ATP1A1/YWHAE	2
BP	GO:1905048	regulation of metallopeptidase activity	2/166	26/18903	0.0216997067968276	0.176204043738486	0.150321991218247	TIMP1/TIMP2	2
BP	GO:1905523	positive regulation of macrophage migration	2/166	26/18903	0.0216997067968276	0.176204043738486	0.150321991218247	PTK2/MDK	2
BP	GO:0045670	regulation of osteoclast differentiation	3/166	68/18903	0.021983421426445	0.177900585475504	0.151769333326195	MAFB/TNFAIP6/KLF10	3
BP	GO:0045446	endothelial cell differentiation	4/166	121/18903	0.0220559215390604	0.177900585475504	0.151769333326195	CLIC4/FZD1/PLOD3/ZDHHC21	4
BP	GO:0007178	transmembrane receptor protein serine/threonine kinase signaling pathway	8/166	390/18903	0.0220922295688534	0.177900585475504	0.151769333326195	LTBP4/PTK2/GLG1/ZEB2/FZD1/TNFAIP6/ZNF703/ZMIZ1	8
BP	GO:0030198	extracellular matrix organization	7/166	318/18903	0.0224677138440142	0.180424431338534	0.153922459483854	APP/MFAP4/SERPINH1/LAMB1/PLOD3/HMCN1/FSCN1	7
BP	GO:0008286	insulin receptor signaling pathway	4/166	122/18903	0.0226521996092716	0.181404805135406	0.154758829286483	CDK4/IRS2/SHC1/INSR	4
BP	GO:0043062	extracellular structure organization	7/166	319/18903	0.022808062693658	0.182151203984791	0.155395591978769	APP/MFAP4/SERPINH1/LAMB1/PLOD3/HMCN1/FSCN1	7
BP	GO:0010875	positive regulation of cholesterol efflux	2/166	27/18903	0.023302392516621	0.183577384948014	0.156612285748564	PLTP/APOE	2
BP	GO:0030325	adrenal gland development	2/166	27/18903	0.023302392516621	0.183577384948014	0.156612285748564	INSR/MDK	2
BP	GO:0036296	response to increased oxygen levels	2/166	27/18903	0.023302392516621	0.183577384948014	0.156612285748564	SOD2/BNIP3	2
BP	GO:0042983	amyloid precursor protein biosynthetic process	2/166	27/18903	0.023302392516621	0.183577384948014	0.156612285748564	ITM2A/BACE2	2
BP	GO:0042984	regulation of amyloid precursor protein biosynthetic process	2/166	27/18903	0.023302392516621	0.183577384948014	0.156612285748564	ITM2A/BACE2	2
BP	GO:0009416	response to light stimulus	7/166	321/18903	0.0234994460818566	0.184131778328725	0.157085246045834	APP/EIF2AK4/GNAQ/MFAP4/CCND1/TIMP1/NPTN	7
BP	GO:0045229	external encapsulating structure organization	7/166	321/18903	0.0234994460818566	0.184131778328725	0.157085246045834	APP/MFAP4/SERPINH1/LAMB1/PLOD3/HMCN1/FSCN1	7
BP	GO:0050870	positive regulation of T cell activation	6/166	251/18903	0.0236456517771286	0.184779327193852	0.157637678514191	HSPH1/YES1/FYN/RUNX3/MDK/ZMIZ1	6
BP	GO:0010951	negative regulation of endopeptidase activity	6/166	252/18903	0.0240525715383446	0.187157403775767	0.159666446977607	APP/TIMP1/SERPINH1/RPS6KA3/PRDX3/TIMP2	6
BP	GO:1903131	mononuclear cell differentiation	9/166	473/18903	0.0240787303103326	0.187157403775767	0.159666446977607	ITM2A/MAFB/PREX1/RUNX3/MDK/RORA/TMEM176B/ZMIZ1/TMEM176A	9
BP	GO:0006109	regulation of carbohydrate metabolic process	5/166	186/18903	0.0243005204918812	0.187378284005036	0.159854882811314	APP/IRS2/INSR/IGFBP4/RORA	5
BP	GO:0009266	response to temperature stimulus	5/166	186/18903	0.0243005204918812	0.187378284005036	0.159854882811314	EIF2AK4/SOD2/HSPB1/UCP2/YWHAE	5
BP	GO:0015698	inorganic anion transport	5/166	186/18903	0.0243005204918812	0.187378284005036	0.159854882811314	CLCN3/CLIC4/SLC26A2/SLC12A7/PCYOX1	5
BP	GO:0031667	response to nutrient levels	9/166	474/18903	0.0243661347964713	0.187387179506196	0.159862471680553	AHCY/EIF2AK4/CCND1/SOD2/GLUL/APOE/KLF10/UCP2/BNIP3	9
BP	GO:0010811	positive regulation of cell-substrate adhesion	4/166	125/18903	0.0244997205885299	0.187917381928381	0.160314794352385	PREX1/ITGA5/FN1/MDK	4
BP	GO:0045766	positive regulation of angiogenesis	5/166	187/18903	0.0247970099174814	0.187917666793048	0.160315037374186	JAK1/HSPB1/SASH1/ITGA5/MDK	5
BP	GO:1904018	positive regulation of vasculature development	5/166	187/18903	0.0247970099174814	0.187917666793048	0.160315037374186	JAK1/HSPB1/SASH1/ITGA5/MDK	5
BP	GO:0000303	response to superoxide	2/166	28/18903	0.0249522598493693	0.187917666793048	0.160315037374186	SOD2/UCP2	2
BP	GO:0010758	regulation of macrophage chemotaxis	2/166	28/18903	0.0249522598493693	0.187917666793048	0.160315037374186	PTK2/MDK	2
BP	GO:0010894	negative regulation of steroid biosynthetic process	2/166	28/18903	0.0249522598493693	0.187917666793048	0.160315037374186	ATP1A1/APOE	2
BP	GO:1903019	negative regulation of glycoprotein metabolic process	2/166	28/18903	0.0249522598493693	0.187917666793048	0.160315037374186	ITM2A/BACE2	2
BP	GO:1903672	positive regulation of sprouting angiogenesis	2/166	28/18903	0.0249522598493693	0.187917666793048	0.160315037374186	JAK1/ITGA5	2
BP	GO:0051402	neuron apoptotic process	6/166	255/18903	0.0253014660519621	0.190055198483343	0.162138593821359	APP/CCND1/SOD2/APOE/MDK/BNIP3	6
BP	GO:1903317	regulation of protein maturation	3/166	72/18903	0.025509142435646	0.191121332629956	0.163048126908253	GAS1/PRKACB/GLG1	3
BP	GO:0001704	formation of primary germ layer	4/166	127/18903	0.0257806213310128	0.192658782028931	0.16435974524656	ETS2/LAMB1/ITGA5/FN1	4
BP	GO:0030032	lamellipodium assembly	3/166	73/18903	0.0264352622803608	0.193667008426358	0.165219876469682	CCDC88A/CYFIP1/FSCN1	3
BP	GO:0050795	regulation of behavior	3/166	73/18903	0.0264352622803608	0.193667008426358	0.165219876469682	EIF2AK4/APOE/MDK	3
BP	GO:0061035	regulation of cartilage development	3/166	73/18903	0.0264352622803608	0.193667008426358	0.165219876469682	MBOAT2/GLG1/MDK	3
BP	GO:0000305	response to oxygen radical	2/166	29/18903	0.0266483671725294	0.193667008426358	0.165219876469682	SOD2/UCP2	2
BP	GO:0010592	positive regulation of lamellipodium assembly	2/166	29/18903	0.0266483671725294	0.193667008426358	0.165219876469682	CYFIP1/FSCN1	2
BP	GO:0010955	negative regulation of protein processing	2/166	29/18903	0.0266483671725294	0.193667008426358	0.165219876469682	GAS1/GLG1	2
BP	GO:0065005	protein-lipid complex assembly	2/166	29/18903	0.0266483671725294	0.193667008426358	0.165219876469682	PRKACB/APOE	2
BP	GO:0097421	liver regeneration	2/166	29/18903	0.0266483671725294	0.193667008426358	0.165219876469682	CCND1/UCP2	2
BP	GO:1902175	regulation of oxidative stress-induced intrinsic apoptotic signaling pathway	2/166	29/18903	0.0266483671725294	0.193667008426358	0.165219876469682	SOD2/HSPB1	2
BP	GO:1903318	negative regulation of protein maturation	2/166	29/18903	0.0266483671725294	0.193667008426358	0.165219876469682	GAS1/GLG1	2
BP	GO:2000765	regulation of cytoplasmic translation	2/166	29/18903	0.0266483671725294	0.193667008426358	0.165219876469682	CPEB2/YBX3	2
BP	GO:0032970	regulation of actin filament-based process	8/166	406/18903	0.0272208322176613	0.197334062984392	0.168348289026933	CCDC88A/LIMA1/DBN1/CYFIP1/FSCN1/ARHGDIB/MDK/PFN2	8
BP	GO:0030099	myeloid cell differentiation	8/166	407/18903	0.0275666499331294	0.19838727572641	0.169246798693326	APP/MAFB/RCOR1/ACTN1/TNFAIP6/PRDX3/KLF10/SH2B3	8
BP	GO:0042542	response to hydrogen peroxide	4/166	130/18903	0.0277763678793355	0.19838727572641	0.169246798693326	FYN/SOD2/PRDX3/BNIP3	4
BP	GO:0071621	granulocyte chemotaxis	4/166	130/18903	0.0277763678793355	0.19838727572641	0.169246798693326	PREX1/PTK2/TNFAIP6/MDK	4
BP	GO:0009615	response to virus	8/166	409/18903	0.0282674349475313	0.19838727572641	0.169246798693326	EIF2AK4/JAK1/SLFN11/NMI/HSPB1/APOBEC3G/IFITM3/BNIP3	8
BP	GO:0050818	regulation of coagulation	3/166	75/18903	0.0283410148399929	0.19838727572641	0.169246798693326	APOE/ANXA5/SH2B3	3
BP	GO:2000242	negative regulation of reproductive process	3/166	75/18903	0.0283410148399929	0.19838727572641	0.169246798693326	TIMP1/YBX3/ARHGDIB	3
BP	GO:0005979	regulation of glycogen biosynthetic process	2/166	30/18903	0.0283897855872675	0.19838727572641	0.169246798693326	IRS2/INSR	2
BP	GO:0007176	regulation of epidermal growth factor-activated receptor activity	2/166	30/18903	0.0283897855872675	0.19838727572641	0.169246798693326	APP/SHC1	2
BP	GO:0008045	motor neuron axon guidance	2/166	30/18903	0.0283897855872675	0.19838727572641	0.169246798693326	EPHA4/EGR2	2
BP	GO:0010464	regulation of mesenchymal cell proliferation	2/166	30/18903	0.0283897855872675	0.19838727572641	0.169246798693326	IRS2/LMNA	2
BP	GO:0010962	regulation of glucan biosynthetic process	2/166	30/18903	0.0283897855872675	0.19838727572641	0.169246798693326	IRS2/INSR	2
BP	GO:0021602	cranial nerve morphogenesis	2/166	30/18903	0.0283897855872675	0.19838727572641	0.169246798693326	MAFB/EGR2	2
BP	GO:0034368	protein-lipid complex remodeling	2/166	30/18903	0.0283897855872675	0.19838727572641	0.169246798693326	PLTP/APOE	2
BP	GO:0034369	plasma lipoprotein particle remodeling	2/166	30/18903	0.0283897855872675	0.19838727572641	0.169246798693326	PLTP/APOE	2
BP	GO:1902914	regulation of protein polyubiquitination	2/166	30/18903	0.0283897855872675	0.19838727572641	0.169246798693326	NMI/SASH1	2
BP	GO:0060562	epithelial tube morphogenesis	7/166	335/18903	0.0287480098495425	0.200408788087818	0.170971377522459	CLIC4/EPHA4/PRKACB/STARD13/MAGED1/FZD1/MDK	7
BP	GO:0010466	negative regulation of peptidase activity	6/166	263/18903	0.0288416082008118	0.200580275214736	0.171117675449792	APP/TIMP1/SERPINH1/RPS6KA3/PRDX3/TIMP2	6
BP	GO:0051604	protein maturation	7/166	336/18903	0.0291509267274659	0.201978622324374	0.172310623792379	GAS1/MAFB/PRKACB/GLG1/SERPINH1/FN1/BACE2	7
BP	GO:0006809	nitric oxide biosynthetic process	3/166	76/18903	0.0293205980808001	0.201978622324374	0.172310623792379	SOD2/INSR/RORA	3
BP	GO:0045685	regulation of glial cell differentiation	3/166	76/18903	0.0293205980808001	0.201978622324374	0.172310623792379	EPHA4/EGR2/MDK	3
BP	GO:0060420	regulation of heart growth	3/166	76/18903	0.0293205980808001	0.201978622324374	0.172310623792379	DUSP6/VGLL4/BASP1	3
BP	GO:0007159	leukocyte cell-cell adhesion	8/166	414/18903	0.0300733036969002	0.204476609845905	0.174441689858219	HSPH1/YES1/FYN/RUNX3/ITGA5/ZDHHC21/MDK/ZMIZ1	8
BP	GO:0007626	locomotory behavior	5/166	197/18903	0.0301227311527729	0.204476609845905	0.174441689858219	APP/CLCN3/EPHA4/SOD2/APOE	5
BP	GO:0002230	positive regulation of defense response to virus by host	2/166	31/18903	0.0301755987698291	0.204476609845905	0.174441689858219	EIF2AK4/APOBEC3G	2
BP	GO:0032148	activation of protein kinase B activity	2/166	31/18903	0.0301755987698291	0.204476609845905	0.174441689858219	CCDC88A/INSR	2
BP	GO:0034656	nucleobase-containing small molecule catabolic process	2/166	31/18903	0.0301755987698291	0.204476609845905	0.174441689858219	AHCY/APOBEC3G	2
BP	GO:0045939	negative regulation of steroid metabolic process	2/166	31/18903	0.0301755987698291	0.204476609845905	0.174441689858219	ATP1A1/APOE	2
BP	GO:0086011	membrane repolarization during action potential	2/166	31/18903	0.0301755987698291	0.204476609845905	0.174441689858219	ATP1A1/YWHAE	2
BP	GO:0008088	axo-dendritic transport	3/166	77/18903	0.030317946312773	0.204487865269678	0.174451292008531	APP/ARMCX3/HSPB1	3
BP	GO:0010827	regulation of glucose transmembrane transport	3/166	77/18903	0.030317946312773	0.204487865269678	0.174451292008531	IRS2/YES1/INSR	3
BP	GO:0043467	regulation of generation of precursor metabolites and energy	4/166	134/18903	0.0305772458310507	0.205759383404779	0.175536040881958	APP/IRS2/INSR/BNIP3	4
BP	GO:0070371	ERK1 and ERK2 cascade	7/166	340/18903	0.0308008569718127	0.206785430062493	0.176411374803916	APP/DUSP6/EPHA4/SHC1/NPTN/APOE/FN1	7
BP	GO:1900180	regulation of protein localization to nucleus	4/166	135/18903	0.0313025818424085	0.208432731152723	0.177816709067339	MAGED1/FYN/GLUL/LMNA	4
BP	GO:0043410	positive regulation of MAPK cascade	9/166	496/18903	0.0313246142446398	0.208432731152723	0.177816709067339	APP/EPHA4/SHC1/MAGED1/INSR/NPTN/SASH1/APOE/IGFBP4	9
BP	GO:0034637	cellular carbohydrate biosynthetic process	3/166	78/18903	0.031333024944527	0.208432731152723	0.177816709067339	IRS2/INSR/ISYNA1	3
BP	GO:0045913	positive regulation of carbohydrate metabolic process	3/166	78/18903	0.031333024944527	0.208432731152723	0.177816709067339	APP/IRS2/INSR	3
BP	GO:0008154	actin polymerization or depolymerization	5/166	200/18903	0.031850423206933	0.210018628692689	0.179169659153033	LIMA1/PREX1/DBN1/CYFIP1/PFN2	5
BP	GO:0002862	negative regulation of inflammatory response to antigenic stimulus	2/166	32/18903	0.0320049028245136	0.210018628692689	0.179169659153033	YES1/FYN	2
BP	GO:0006884	cell volume homeostasis	2/166	32/18903	0.0320049028245136	0.210018628692689	0.179169659153033	CLCN3/SLC12A7	2
BP	GO:0010644	cell communication by electrical coupling	2/166	32/18903	0.0320049028245136	0.210018628692689	0.179169659153033	DBN1/ATP1A1	2
BP	GO:0034367	protein-containing complex remodeling	2/166	32/18903	0.0320049028245136	0.210018628692689	0.179169659153033	PLTP/APOE	2
BP	GO:0045671	negative regulation of osteoclast differentiation	2/166	32/18903	0.0320049028245136	0.210018628692689	0.179169659153033	MAFB/TNFAIP6	2
BP	GO:0003018	vascular process in circulatory system	6/166	270/18903	0.0321952471642749	0.210486281554291	0.179568619970637	YES1/SOD2/PLOD3/INSR/APOE/ZDHHC21	6
BP	GO:0006875	cellular metal ion homeostasis	8/166	420/18903	0.0323435868139902	0.210486281554291	0.179568619970637	APP/CCDC47/ATP1A1/FTL/NPTN/APOE/YWHAE/BNIP3	8
BP	GO:0002437	inflammatory response to antigenic stimulus	3/166	79/18903	0.0323657956156753	0.210486281554291	0.179568619970637	AHCY/YES1/FYN	3
BP	GO:0048844	artery morphogenesis	3/166	79/18903	0.0323657956156753	0.210486281554291	0.179568619970637	APOE/MDK/ZMIZ1	3
BP	GO:0022408	negative regulation of cell-cell adhesion	5/166	202/18903	0.0330360501802399	0.214365620254369	0.182878134926328	PTK2/RUNX3/ZNF703/MDK/SH2B3	5
BP	GO:0008344	adult locomotory behavior	3/166	80/18903	0.0334162162903387	0.215868757235588	0.184160480888978	APP/CLCN3/EPHA4	3
BP	GO:0014068	positive regulation of phosphatidylinositol 3-kinase signaling	3/166	80/18903	0.0334162162903387	0.215868757235588	0.184160480888978	PTK2/INSR/FN1	3
BP	GO:0019216	regulation of lipid metabolic process	7/166	347/18903	0.0338375888970848	0.217394868529481	0.185462426540459	CDK4/IRS2/PTK2/ATP1A1/ABHD6/APOE/RORA	7
BP	GO:0042219	cellular modified amino acid catabolic process	2/166	33/18903	0.033876806138237	0.217394868529481	0.185462426540459	AHCY/PCYOX1	2
BP	GO:0090183	regulation of kidney development	2/166	33/18903	0.033876806138237	0.217394868529481	0.185462426540459	MAGED1/BASP1	2
BP	GO:0031032	actomyosin structure organization	5/166	204/18903	0.0342489088530002	0.219298630034519	0.187086550562644	CCDC88A/CSRP1/EPB41L2/OBSL1/PFN2	5
BP	GO:1903039	positive regulation of leukocyte cell-cell adhesion	6/166	275/18903	0.0347403192726911	0.221956281594974	0.189353828123679	HSPH1/YES1/FYN/RUNX3/MDK/ZMIZ1	6
BP	GO:0007266	Rho protein signal transduction	4/166	140/18903	0.0350807717768251	0.222663326539805	0.189957017481498	STARD13/SHTN1/ARHGDIB/APOE	4
BP	GO:0034341	response to interferon-gamma	4/166	140/18903	0.0350807717768251	0.222663326539805	0.189957017481498	JAK1/DAPK1/NMI/IFITM3	4
BP	GO:0042157	lipoprotein metabolic process	4/166	140/18903	0.0350807717768251	0.222663326539805	0.189957017481498	ZDHHC3/GLUL/APOE/ZDHHC21	4
BP	GO:0046209	nitric oxide metabolic process	3/166	82/18903	0.0355698216794939	0.223744176686914	0.190879104982301	SOD2/INSR/RORA	3
BP	GO:0003382	epithelial cell morphogenesis	2/166	34/18903	0.0357904292366651	0.223744176686914	0.190879104982301	CLIC4/PLOD3	2
BP	GO:0021799	cerebral cortex radially oriented cell migration	2/166	34/18903	0.0357904292366651	0.223744176686914	0.190879104982301	LAMB1/ZMIZ1	2
BP	GO:0035335	peptidyl-tyrosine dephosphorylation	2/166	34/18903	0.0357904292366651	0.223744176686914	0.190879104982301	DUSP6/PTPN13	2
BP	GO:0090022	regulation of neutrophil chemotaxis	2/166	34/18903	0.0357904292366651	0.223744176686914	0.190879104982301	TNFAIP6/MDK	2
BP	GO:0099174	regulation of presynapse organization	2/166	34/18903	0.0357904292366651	0.223744176686914	0.190879104982301	APP/FZD1	2
BP	GO:1905606	regulation of presynapse assembly	2/166	34/18903	0.0357904292366651	0.223744176686914	0.190879104982301	APP/FZD1	2
BP	GO:0006986	response to unfolded protein	4/166	141/18903	0.0358667995652226	0.223744176686914	0.190879104982301	HSPH1/CCND1/SERPINH1/HSPB1	4
BP	GO:0034284	response to monosaccharide	5/166	207/18903	0.0361195421890929	0.224838349344097	0.191812558091971	IRS2/SOD2/GLUL/SLC12A7/UCP2	5
BP	GO:0016050	vesicle organization	7/166	353/18903	0.0365945661869492	0.225387175795787	0.192280769168749	CLCN3/ZFYVE16/ZEB2/AP1S2/CORO1C/LAPTM4B/BACE2	7
BP	GO:0000086	G2/M transition of mitotic cell cycle	4/166	142/18903	0.0366629804356882	0.225387175795787	0.192280769168749	APP/CDK4/FHL1/CCND1	4
BP	GO:0038061	NIK/NF-kappaB signaling	4/166	142/18903	0.0366629804356882	0.225387175795787	0.192280769168749	APP/TRIP6/NMI/SASH1	4
BP	GO:0042552	myelination	4/166	142/18903	0.0366629804356882	0.225387175795787	0.192280769168749	SBF2/QKI/CYFIP1/EGR2	4
BP	GO:0007492	endoderm development	3/166	83/18903	0.0366729047648461	0.225387175795787	0.192280769168749	LAMB1/ITGA5/FN1	3
BP	GO:2001057	reactive nitrogen species metabolic process	3/166	83/18903	0.0366729047648461	0.225387175795787	0.192280769168749	SOD2/INSR/RORA	3
BP	GO:0009410	response to xenobiotic stimulus	8/166	432/18903	0.0372307301091204	0.227936752866606	0.194455846958783	CDK4/DUSP6/CCND1/ATP1A1/SOD2/FZD1/MDK/RORA	8
BP	GO:0010661	positive regulation of muscle cell apoptotic process	2/166	35/18903	0.037744904641903	0.227936752866606	0.194455846958783	SOD2/BNIP3	2
BP	GO:0010737	protein kinase A signaling	2/166	35/18903	0.037744904641903	0.227936752866606	0.194455846958783	AKAP7/PRKACB	2
BP	GO:0043276	anoikis	2/166	35/18903	0.037744904641903	0.227936752866606	0.194455846958783	PTK2/ITGA5	2
BP	GO:0055075	potassium ion homeostasis	2/166	35/18903	0.037744904641903	0.227936752866606	0.194455846958783	ATP1A1/SLC12A7	2
BP	GO:0071398	cellular response to fatty acid	2/166	35/18903	0.037744904641903	0.227936752866606	0.194455846958783	CDK4/ID3	2
BP	GO:1901658	glycosyl compound catabolic process	2/166	35/18903	0.037744904641903	0.227936752866606	0.194455846958783	AHCY/APOBEC3G	2
BP	GO:0008589	regulation of smoothened signaling pathway	3/166	84/18903	0.037793434771828	0.227936752866606	0.194455846958783	GAS1/PRKACB/RORA	3
BP	GO:0097006	regulation of plasma lipoprotein particle levels	3/166	84/18903	0.037793434771828	0.227936752866606	0.194455846958783	PRKACB/PLTP/APOE	3
BP	GO:0043542	endothelial cell migration	6/166	281/18903	0.0379619021745157	0.228478777683886	0.194918255471633	PTK2/STARD13/HSPB1/GLUL/SASH1/APOE	6
BP	GO:0007272	ensheathment of neurons	4/166	144/18903	0.0382858294540752	0.229478157160818	0.195770839270323	SBF2/QKI/CYFIP1/EGR2	4
BP	GO:0008366	axon ensheathment	4/166	144/18903	0.0382858294540752	0.229478157160818	0.195770839270323	SBF2/QKI/CYFIP1/EGR2	4
BP	GO:0098742	cell-cell adhesion via plasma-membrane adhesion molecules	6/166	282/18903	0.0385167843136647	0.230387432098402	0.196546553699359	HMCN1/NPTN/OBSL1/ITGA5/ADGRL1/CADM1	6
BP	GO:0008625	extrinsic apoptotic signaling pathway via death domain receptors	3/166	85/18903	0.0389313526364028	0.232388998180745	0.198254116095028	ZDHHC3/BEX3/DAPK1	3
BP	GO:2000113	negative regulation of cellular macromolecule biosynthetic process	6/166	283/18903	0.0390768285178956	0.232515464216749	0.198362005936546	CAPRIN1/CPEB2/EIF2AK4/ITM2A/DAPK1/BACE2	6
BP	GO:0014065	phosphatidylinositol 3-kinase signaling	4/166	145/18903	0.0391125084286173	0.232515464216749	0.198362005936546	PTK2/PTPN13/INSR/FN1	4
BP	GO:0006874	cellular calcium ion homeostasis	6/166	284/18903	0.0396420464955592	0.232908000320807	0.198696883658617	APP/CCDC47/NPTN/APOE/YWHAE/BNIP3	6
BP	GO:0009119	ribonucleoside metabolic process	2/166	36/18903	0.0397393767317235	0.232908000320807	0.198696883658617	AHCY/APOBEC3G	2
BP	GO:0034260	negative regulation of GTPase activity	2/166	36/18903	0.0397393767317235	0.232908000320807	0.198696883658617	CPEB2/SH3BP4	2
BP	GO:0043243	positive regulation of protein-containing complex disassembly	2/166	36/18903	0.0397393767317235	0.232908000320807	0.198696883658617	INSR/BNIP3	2
BP	GO:0070873	regulation of glycogen metabolic process	2/166	36/18903	0.0397393767317235	0.232908000320807	0.198696883658617	IRS2/INSR	2
BP	GO:1903580	positive regulation of ATP metabolic process	2/166	36/18903	0.0397393767317235	0.232908000320807	0.198696883658617	APP/INSR	2
BP	GO:1905332	positive regulation of morphogenesis of an epithelium	2/166	36/18903	0.0397393767317235	0.232908000320807	0.198696883658617	MAGED1/MDK	2
BP	GO:0007260	tyrosine phosphorylation of STAT protein	3/166	86/18903	0.0400865961483886	0.234470291757275	0.200029695066406	JAK1/FYN/SH2B3	3
BP	GO:0042176	regulation of protein catabolic process	7/166	361/18903	0.040496262297259	0.236390832325566	0.201668133528519	ZYG11B/FYN/VGLL4/TIMP1/APOE/TIMP2/LAPTM4B	7
BP	GO:0017015	regulation of transforming growth factor beta receptor signaling pathway	4/166	147/18903	0.0407963929111726	0.236716794795965	0.201946216406603	LTBP4/GLG1/ZEB2/ZNF703	4
BP	GO:0035296	regulation of tube diameter	4/166	147/18903	0.0407963929111726	0.236716794795965	0.201946216406603	SOD2/PLOD3/APOE/ZDHHC21	4
BP	GO:0097746	blood vessel diameter maintenance	4/166	147/18903	0.0407963929111726	0.236716794795965	0.201946216406603	SOD2/PLOD3/APOE/ZDHHC21	4
BP	GO:0008544	epidermis development	7/166	362/18903	0.0410023504595325	0.237437913916058	0.202561412628766	APCDD1/CLIC4/MAFB/PLOD3/INSR/LDB2/ZDHHC21	7
BP	GO:0010660	regulation of muscle cell apoptotic process	3/166	87/18903	0.0412591000345922	0.23797659484238	0.203020968424184	SOD2/MDK/BNIP3	3
BP	GO:2000134	negative regulation of G1/S transition of mitotic cell cycle	3/166	87/18903	0.0412591000345922	0.23797659484238	0.203020968424184	FHL1/CCND1/SLFN11	3
BP	GO:0035150	regulation of tube size	4/166	148/18903	0.0416536017169392	0.238106109121819	0.203131458762336	SOD2/PLOD3/APOE/ZDHHC21	4
BP	GO:0044272	sulfur compound biosynthetic process	4/166	148/18903	0.0416536017169392	0.238106109121819	0.203131458762336	CSAD/SLC26A2/PAPSS1/GLCE	4
BP	GO:0001662	behavioral fear response	2/166	37/18903	0.0417730016003192	0.238106109121819	0.203131458762336	APOE/MDK	2
BP	GO:0046326	positive regulation of glucose import	2/166	37/18903	0.0417730016003192	0.238106109121819	0.203131458762336	IRS2/INSR	2
BP	GO:0050931	pigment cell differentiation	2/166	37/18903	0.0417730016003192	0.238106109121819	0.203131458762336	SOD2/ZEB2	2
BP	GO:0060416	response to growth hormone	2/166	37/18903	0.0417730016003192	0.238106109121819	0.203131458762336	JAK1/PTK2	2
BP	GO:0035023	regulation of Rho protein signal transduction	3/166	88/18903	0.0424487960405408	0.241422877356259	0.205961037441873	STARD13/ARHGDIB/APOE	3
BP	GO:0009411	response to UV	4/166	149/18903	0.0425209883750963	0.241422877356259	0.205961037441873	EIF2AK4/MFAP4/CCND1/TIMP1	4
BP	GO:0090092	regulation of transmembrane receptor protein serine/threonine kinase signaling pathway	6/166	290/18903	0.0431426212389847	0.24447485368758	0.208564718660199	LTBP4/GLG1/ZEB2/FZD1/TNFAIP6/ZNF703	6
BP	GO:0034614	cellular response to reactive oxygen species	4/166	150/18903	0.0433985514664842	0.244970075947708	0.208987199294914	FYN/SOD2/PRDX3/BNIP3	4
BP	GO:1903844	regulation of cellular response to transforming growth factor beta stimulus	4/166	150/18903	0.0433985514664842	0.244970075947708	0.208987199294914	LTBP4/GLG1/ZEB2/ZNF703	4
BP	GO:1901215	negative regulation of neuron death	5/166	218/18903	0.0435113236278403	0.244993951780871	0.209007568082752	CCND1/SOD2/FZD1/APOE/MDK	5
BP	GO:0034644	cellular response to UV	3/166	89/18903	0.0436556130108328	0.244993951780871	0.209007568082752	EIF2AK4/MFAP4/TIMP1	3
BP	GO:0048678	response to axon injury	3/166	89/18903	0.0436556130108328	0.244993951780871	0.209007568082752	EPHA4/SOD2/BNIP3	3
BP	GO:0002209	behavioral defense response	2/166	38/18903	0.0438449469205627	0.245110116727069	0.209106669928837	APOE/MDK	2
BP	GO:0032885	regulation of polysaccharide biosynthetic process	2/166	38/18903	0.0438449469205627	0.245110116727069	0.209106669928837	IRS2/INSR	2
BP	GO:0062013	positive regulation of small molecule metabolic process	4/166	152/18903	0.0451841952415808	0.252112198785557	0.215080238386028	APP/IRS2/INSR/APOE	4
BP	GO:1903829	positive regulation of protein localization	8/166	451/18903	0.0459479795526335	0.253443751666566	0.216216203692151	CCDC88A/EPB41L2/IRS2/FYN/TNFAIP6/GLUL/NPTN/YWHAE	8
BP	GO:0032373	positive regulation of sterol transport	2/166	39/18903	0.0459543918077585	0.253443751666566	0.216216203692151	PLTP/APOE	2
BP	GO:0032376	positive regulation of cholesterol transport	2/166	39/18903	0.0459543918077585	0.253443751666566	0.216216203692151	PLTP/APOE	2
BP	GO:0044273	sulfur compound catabolic process	2/166	39/18903	0.0459543918077585	0.253443751666566	0.216216203692151	AHCY/CSAD	2
BP	GO:0071634	regulation of transforming growth factor beta production	2/166	39/18903	0.0459543918077585	0.253443751666566	0.216216203692151	FN1/LAPTM4B	2
BP	GO:0097242	amyloid-beta clearance	2/166	39/18903	0.0459543918077585	0.253443751666566	0.216216203692151	INSR/APOE	2
BP	GO:0030902	hindbrain development	4/166	153/18903	0.046092267088477	0.253443751666566	0.216216203692151	MAFB/EGR2/MDK/RORA	4
BP	GO:0001942	hair follicle development	3/166	91/18903	0.0461203111907854	0.253443751666566	0.216216203692151	APCDD1/LDB2/ZDHHC21	3
BP	GO:0009314	response to radiation	8/166	452/18903	0.0464409278521103	0.254724108049216	0.217308492591007	APP/EIF2AK4/GNAQ/MFAP4/CCND1/TIMP1/SOD2/NPTN	8
BP	GO:0030217	T cell differentiation	6/166	296/18903	0.0468320654566688	0.255916698244494	0.218325906999087	MAFB/PREX1/RUNX3/MDK/RORA/ZMIZ1	6
BP	GO:0043524	negative regulation of neuron apoptotic process	4/166	154/18903	0.0470104977167388	0.255916698244494	0.218325906999087	CCND1/SOD2/APOE/MDK	4
BP	GO:0045834	positive regulation of lipid metabolic process	4/166	154/18903	0.0470104977167388	0.255916698244494	0.218325906999087	IRS2/PTK2/ABHD6/APOE	4
BP	GO:0050729	positive regulation of inflammatory response	4/166	154/18903	0.0470104977167388	0.255916698244494	0.218325906999087	APP/NMI/MDK/CAMK2N1	4
BP	GO:0010657	muscle cell apoptotic process	3/166	92/18903	0.0473780362891993	0.256565561601701	0.218879460877956	SOD2/MDK/BNIP3	3
BP	GO:0046031	ADP metabolic process	3/166	92/18903	0.0473780362891993	0.256565561601701	0.218879460877956	APP/INSR/AK3	3
BP	GO:0002263	cell activation involved in immune response	6/166	297/18903	0.0474654701147967	0.256565561601701	0.218879460877956	APP/EIF2AK4/ITM2A/NMI/MDK/RORA	6
BP	GO:0010675	regulation of cellular carbohydrate metabolic process	4/166	155/18903	0.0479388797739807	0.256565561601701	0.218879460877956	IRS2/INSR/IGFBP4/RORA	4
BP	GO:0010762	regulation of fibroblast migration	2/166	40/18903	0.0481005266848734	0.256565561601701	0.218879460877956	PTK2/CORO1C	2
BP	GO:0035886	vascular associated smooth muscle cell differentiation	2/166	40/18903	0.0481005266848734	0.256565561601701	0.218879460877956	QKI/SOD2	2
BP	GO:0048246	macrophage chemotaxis	2/166	40/18903	0.0481005266848734	0.256565561601701	0.218879460877956	PTK2/MDK	2
BP	GO:0099622	cardiac muscle cell membrane repolarization	2/166	40/18903	0.0481005266848734	0.256565561601701	0.218879460877956	ATP1A1/YWHAE	2
BP	GO:0140467	integrated stress response signaling	2/166	40/18903	0.0481005266848734	0.256565561601701	0.218879460877956	EIF2AK4/MAFB	2
BP	GO:1904994	regulation of leukocyte adhesion to vascular endothelial cell	2/166	40/18903	0.0481005266848734	0.256565561601701	0.218879460877956	ZDHHC21/MDK	2
BP	GO:1990000	amyloid fibril formation	2/166	40/18903	0.0481005266848734	0.256565561601701	0.218879460877956	APP/APOE	2
BP	GO:0045185	maintenance of protein location	3/166	93/18903	0.0486525702808002	0.259034838473051	0.220986033509862	CCDC88A/KDELR2/DBN1	3
BP	GO:1903037	regulation of leukocyte cell-cell adhesion	7/166	377/18903	0.0490925574190633	0.260899569318495	0.222576859962115	HSPH1/YES1/FYN/RUNX3/ZDHHC21/MDK/ZMIZ1	7
BP	GO:0051651	maintenance of location in cell	5/166	226/18903	0.0494187890754406	0.262154050807128	0.223647074647979	CCDC88A/KDELR2/DBN1/FTL/APOE	5
BP	GO:0044839	cell cycle G2/M phase transition	4/166	157/18903	0.0498260630088942	0.263496751226206	0.2247925500657	APP/CDK4/FHL1/CCND1	4
BP	GO:0022404	molting cycle process	3/166	94/18903	0.0499438286637906	0.263496751226206	0.2247925500657	APCDD1/LDB2/ZDHHC21	3
BP	GO:0022405	hair cycle process	3/166	94/18903	0.0499438286637906	0.263496751226206	0.2247925500657	APCDD1/LDB2/ZDHHC21	3
BP	GO:0010001	glial cell differentiation	5/166	227/18903	0.0501889116842693	0.264310083815527	0.225486414813384	APP/EPHA4/EGR2/MDK/BNIP3	5
BP	GO:0070050	neuron cellular homeostasis	2/166	41/18903	0.0502825531492267	0.264324379755519	0.225498610868142	APP/CLCN3	2
BP	GO:0097530	granulocyte migration	4/166	158/18903	0.0507848437586198	0.266482925643155	0.22734009480393	PREX1/PTK2/TNFAIP6/MDK	4
BP	GO:0098773	skin epidermis development	3/166	95/18903	0.0512517244896027	0.267292476770771	0.228030733536811	APCDD1/LDB2/ZDHHC21	3
BP	GO:1901606	alpha-amino acid catabolic process	3/166	95/18903	0.0512517244896027	0.267292476770771	0.228030733536811	AHCY/CSAD/GLUL	3
BP	GO:0071902	positive regulation of protein serine/threonine kinase activity	5/166	229/18903	0.0517503268400202	0.267292476770771	0.228030733536811	EPHA4/MAGED1/CCND1/INSR/SASH1	5
BP	GO:0008064	regulation of actin polymerization or depolymerization	4/166	159/18903	0.0517537351041656	0.267292476770771	0.228030733536811	LIMA1/DBN1/CYFIP1/PFN2	4
BP	GO:0010463	mesenchymal cell proliferation	2/166	42/18903	0.0524996838406296	0.267292476770771	0.228030733536811	IRS2/LMNA	2
BP	GO:0010591	regulation of lamellipodium assembly	2/166	42/18903	0.0524996838406296	0.267292476770771	0.228030733536811	CYFIP1/FSCN1	2
BP	GO:0010907	positive regulation of glucose metabolic process	2/166	42/18903	0.0524996838406296	0.267292476770771	0.228030733536811	IRS2/INSR	2
BP	GO:0045429	positive regulation of nitric oxide biosynthetic process	2/166	42/18903	0.0524996838406296	0.267292476770771	0.228030733536811	SOD2/INSR	2
BP	GO:0050691	regulation of defense response to virus by host	2/166	42/18903	0.0524996838406296	0.267292476770771	0.228030733536811	EIF2AK4/APOBEC3G	2
BP	GO:0050999	regulation of nitric-oxide synthase activity	2/166	42/18903	0.0524996838406296	0.267292476770771	0.228030733536811	APOE/ZDHHC21	2
BP	GO:0055090	acylglycerol homeostasis	2/166	42/18903	0.0524996838406296	0.267292476770771	0.228030733536811	APOE/RORA	2
BP	GO:0070328	triglyceride homeostasis	2/166	42/18903	0.0524996838406296	0.267292476770771	0.228030733536811	APOE/RORA	2
BP	GO:0071604	transforming growth factor beta production	2/166	42/18903	0.0524996838406296	0.267292476770771	0.228030733536811	FN1/LAPTM4B	2
BP	GO:2000249	regulation of actin cytoskeleton reorganization	2/166	42/18903	0.0524996838406296	0.267292476770771	0.228030733536811	ARHGDIB/MDK	2
BP	GO:0006497	protein lipidation	3/166	96/18903	0.0525761684341067	0.267292476770771	0.228030733536811	ZDHHC3/GLUL/ZDHHC21	3
BP	GO:0007032	endosome organization	3/166	96/18903	0.0525761684341067	0.267292476770771	0.228030733536811	CLCN3/CORO1C/LAPTM4B	3
BP	GO:0061097	regulation of protein tyrosine kinase activity	3/166	96/18903	0.0525761684341067	0.267292476770771	0.228030733536811	APP/EPHA4/SHC1	3
BP	GO:0030900	forebrain development	7/166	383/18903	0.0525941853157484	0.267292476770771	0.228030733536811	APP/FYN/LAMB1/MDK/ZMIZ1/YWHAE/BNIP3	7
BP	GO:1902903	regulation of supramolecular fiber organization	7/166	384/18903	0.0531927168550363	0.269862526871886	0.230223277138726	APP/CCDC88A/LIMA1/DBN1/CYFIP1/APOE/PFN2	7
BP	GO:0034504	protein localization to nucleus	6/166	306/18903	0.0534056659388744	0.270470855199143	0.230742250049492	MAGED1/FYN/PTTG1IP/GLUL/LMNA/YWHAE	6
BP	GO:0031349	positive regulation of defense response	6/166	307/18903	0.0540924131545818	0.27299764763953	0.232897889971116	APP/FYN/NMI/MDK/CADM1/CAMK2N1	6
BP	GO:0044403	biological process involved in symbiotic interaction	6/166	307/18903	0.0540924131545818	0.27299764763953	0.232897889971116	EIF2AK4/INSR/APOE/ITGA5/FN1/IFITM3	6
BP	GO:0030832	regulation of actin filament length	4/166	162/18903	0.0547209371705059	0.273944183645344	0.233705392308377	LIMA1/DBN1/CYFIP1/PFN2	4
BP	GO:0042596	fear response	2/166	43/18903	0.0547511423109545	0.273944183645344	0.233705392308377	APOE/MDK	2
BP	GO:0043507	positive regulation of JUN kinase activity	2/166	43/18903	0.0547511423109545	0.273944183645344	0.233705392308377	EPHA4/SASH1	2
BP	GO:0045687	positive regulation of glial cell differentiation	2/166	43/18903	0.0547511423109545	0.273944183645344	0.233705392308377	EGR2/MDK	2
BP	GO:0051602	response to electrical stimulus	2/166	43/18903	0.0547511423109545	0.273944183645344	0.233705392308377	SOD2/CYFIP1	2
BP	GO:0008406	gonad development	5/166	233/18903	0.0549578899761262	0.274035310738592	0.233783134032235	CCND1/BASP1/YBX3/TNFAIP6/INSR	5
BP	GO:2001234	negative regulation of apoptotic signaling pathway	5/166	233/18903	0.0549578899761262	0.274035310738592	0.233783134032235	SOD2/YBX3/PTTG1IP/HSPB1/LMNA	5
BP	GO:1902807	negative regulation of cell cycle G1/S phase transition	3/166	98/18903	0.0552743319234906	0.275141237845184	0.234726615017563	FHL1/CCND1/SLFN11	3
BP	GO:0055074	calcium ion homeostasis	6/166	309/18903	0.0554820018132753	0.275702870549045	0.235205751276791	APP/CCDC47/NPTN/APOE/YWHAE/BNIP3	6
BP	GO:0035966	response to topologically incorrect protein	4/166	163/18903	0.0557301299175921	0.275756824137539	0.235251779793979	HSPH1/CCND1/SERPINH1/HSPB1	4
BP	GO:0007163	establishment or maintenance of cell polarity	5/166	234/18903	0.0557774381124434	0.275756824137539	0.235251779793979	CLIC4/PTK2/FSCN1/SHTN1/LMNA	5
BP	GO:0009743	response to carbohydrate	5/166	234/18903	0.0557774381124434	0.275756824137539	0.235251779793979	IRS2/SOD2/GLUL/SLC12A7/UCP2	5
BP	GO:2000116	regulation of cysteine-type endopeptidase activity	5/166	235/18903	0.0566040486237604	0.278662395859028	0.237730561310764	BEX3/FYN/DAPK1/RPS6KA3/PRDX3	5
BP	GO:0055067	monovalent inorganic cation homeostasis	4/166	164/18903	0.0567493573740439	0.278662395859028	0.237730561310764	CLCN3/CLIC4/ATP1A1/SLC12A7	4
BP	GO:0010828	positive regulation of glucose transmembrane transport	2/166	44/18903	0.0570361628951227	0.278662395859028	0.237730561310764	IRS2/INSR	2
BP	GO:0032881	regulation of polysaccharide metabolic process	2/166	44/18903	0.0570361628951227	0.278662395859028	0.237730561310764	IRS2/INSR	2
BP	GO:1900026	positive regulation of substrate adhesion-dependent cell spreading	2/166	44/18903	0.0570361628951227	0.278662395859028	0.237730561310764	PREX1/MDK	2
BP	GO:1904407	positive regulation of nitric oxide metabolic process	2/166	44/18903	0.0570361628951227	0.278662395859028	0.237730561310764	SOD2/INSR	2
BP	GO:1905521	regulation of macrophage migration	2/166	44/18903	0.0570361628951227	0.278662395859028	0.237730561310764	PTK2/MDK	2
BP	GO:0030316	osteoclast differentiation	3/166	100/18903	0.0580375596564278	0.28166141222243	0.240289061682706	MAFB/TNFAIP6/KLF10	3
BP	GO:0042632	cholesterol homeostasis	3/166	100/18903	0.0580375596564278	0.28166141222243	0.240289061682706	LIMA1/APOE/RORA	3
BP	GO:0098869	cellular oxidant detoxification	3/166	100/18903	0.0580375596564278	0.28166141222243	0.240289061682706	SOD2/APOE/PRDX3	3
BP	GO:1901992	positive regulation of mitotic cell cycle phase transition	3/166	100/18903	0.0580375596564278	0.28166141222243	0.240289061682706	APP/CDK4/CCND1	3
BP	GO:0002274	myeloid leukocyte activation	5/166	237/18903	0.0582784513344968	0.282359096715637	0.24088426551592	APP/PREX1/NMI/FN1/RORA	5
BP	GO:0045137	development of primary sexual characteristics	5/166	238/18903	0.0591262394808406	0.285151400553445	0.243266416708821	CCND1/BASP1/YBX3/TNFAIP6/INSR	5
BP	GO:0005978	glycogen biosynthetic process	2/166	45/18903	0.0593539905834944	0.285151400553445	0.243266416708821	IRS2/INSR	2
BP	GO:0008631	intrinsic apoptotic signaling pathway in response to oxidative stress	2/166	45/18903	0.0593539905834944	0.285151400553445	0.243266416708821	SOD2/HSPB1	2
BP	GO:0009250	glucan biosynthetic process	2/166	45/18903	0.0593539905834944	0.285151400553445	0.243266416708821	IRS2/INSR	2
BP	GO:0031295	T cell costimulation	2/166	45/18903	0.0593539905834944	0.285151400553445	0.243266416708821	YES1/FYN	2
BP	GO:0055092	sterol homeostasis	3/166	101/18903	0.0594433260183651	0.285151400553445	0.243266416708821	LIMA1/APOE/RORA	3
BP	GO:0071900	regulation of protein serine/threonine kinase activity	7/166	395/18903	0.060060119145268	0.287635529415641	0.245385659769793	EPHA4/MAGED1/CCND1/INSR/SASH1/APOE/SH2B3	7
BP	GO:0019218	regulation of steroid metabolic process	3/166	102/18903	0.0608650585018184	0.290533210287005	0.247857709498374	ATP1A1/APOE/RORA	3
BP	GO:0060419	heart growth	3/166	102/18903	0.0608650585018184	0.290533210287005	0.247857709498374	DUSP6/VGLL4/BASP1	3
BP	GO:0021795	cerebral cortex cell migration	2/166	46/18903	0.0617038808956467	0.293093434254322	0.250041870296085	LAMB1/ZMIZ1	2
BP	GO:0042398	cellular modified amino acid biosynthetic process	2/166	46/18903	0.0617038808956467	0.293093434254322	0.250041870296085	PLOD3/ALDH7A1	2
BP	GO:0044788	modulation by host of viral process	2/166	46/18903	0.0617038808956467	0.293093434254322	0.250041870296085	EIF2AK4/APOE	2
BP	GO:0050900	leukocyte migration	7/166	398/18903	0.062023715235102	0.294132039459122	0.250927918080021	APP/PREX1/PTK2/YES1/FYN/TNFAIP6/MDK	7
BP	GO:0019058	viral life cycle	6/166	319/18903	0.0627526691222866	0.29664870221228	0.253074916232011	EIF2AK4/INSR/APOE/ITGA5/APOBEC3G/IFITM3	6
BP	GO:0007156	homophilic cell adhesion via plasma membrane adhesion molecules	4/166	170/18903	0.0630743501102042	0.29664870221228	0.253074916232011	HMCN1/NPTN/OBSL1/CADM1	4
BP	GO:0030041	actin filament polymerization	4/166	170/18903	0.0630743501102042	0.29664870221228	0.253074916232011	PREX1/DBN1/CYFIP1/PFN2	4
BP	GO:0051251	positive regulation of lymphocyte activation	7/166	400/18903	0.0633544586365451	0.29664870221228	0.253074916232011	HSPH1/IRS2/YES1/FYN/RUNX3/MDK/ZMIZ1	7
BP	GO:0009135	purine nucleoside diphosphate metabolic process	3/166	104/18903	0.0637560037416773	0.29664870221228	0.253074916232011	APP/INSR/AK3	3
BP	GO:0009179	purine ribonucleoside diphosphate metabolic process	3/166	104/18903	0.0637560037416773	0.29664870221228	0.253074916232011	APP/INSR/AK3	3
BP	GO:0002861	regulation of inflammatory response to antigenic stimulus	2/166	47/18903	0.0640850997555253	0.29664870221228	0.253074916232011	YES1/FYN	2
BP	GO:0006110	regulation of glycolytic process	2/166	47/18903	0.0640850997555253	0.29664870221228	0.253074916232011	APP/INSR	2
BP	GO:0007622	rhythmic behavior	2/166	47/18903	0.0640850997555253	0.29664870221228	0.253074916232011	AHCY/EGR2	2
BP	GO:0008542	visual learning	2/166	47/18903	0.0640850997555253	0.29664870221228	0.253074916232011	APP/NPTN	2
BP	GO:0031294	lymphocyte costimulation	2/166	47/18903	0.0640850997555253	0.29664870221228	0.253074916232011	YES1/FYN	2
BP	GO:0090199	regulation of release of cytochrome c from mitochondria	2/166	47/18903	0.0640850997555253	0.29664870221228	0.253074916232011	LMNA/BNIP3	2
BP	GO:0097028	dendritic cell differentiation	2/166	47/18903	0.0640850997555253	0.29664870221228	0.253074916232011	TMEM176B/TMEM176A	2
BP	GO:1902622	regulation of neutrophil migration	2/166	47/18903	0.0640850997555253	0.29664870221228	0.253074916232011	TNFAIP6/MDK	2
BP	GO:2001222	regulation of neuron migration	2/166	47/18903	0.0640850997555253	0.29664870221228	0.253074916232011	SHTN1/MDK	2
BP	GO:0007259	receptor signaling pathway via JAK-STAT	4/166	172/18903	0.0652620068008481	0.30113754566677	0.256904407723973	JAK1/FYN/NMI/SH2B3	4
BP	GO:2001242	regulation of intrinsic apoptotic signaling pathway	4/166	172/18903	0.0652620068008481	0.30113754566677	0.256904407723973	SOD2/YBX3/PTTG1IP/HSPB1	4
BP	GO:0072503	cellular divalent inorganic cation homeostasis	6/166	323/18903	0.065811829489677	0.30298833264992	0.258483338483592	APP/CCDC47/NPTN/APOE/YWHAE/BNIP3	6
BP	GO:0001649	osteoblast differentiation	5/166	246/18903	0.0661621513467941	0.30298833264992	0.258483338483592	CCDC47/PTK2/FZD1/TNFAIP6/ID3	5
BP	GO:0031641	regulation of myelination	2/166	48/18903	0.0664969233679563	0.30298833264992	0.258483338483592	CYFIP1/EGR2	2
BP	GO:0045581	negative regulation of T cell differentiation	2/166	48/18903	0.0664969233679563	0.30298833264992	0.258483338483592	RUNX3/MDK	2
BP	GO:0045981	positive regulation of nucleotide metabolic process	2/166	48/18903	0.0664969233679563	0.30298833264992	0.258483338483592	APP/INSR	2
BP	GO:0048483	autonomic nervous system development	2/166	48/18903	0.0664969233679563	0.30298833264992	0.258483338483592	FN1/EGR2	2
BP	GO:1900544	positive regulation of purine nucleotide metabolic process	2/166	48/18903	0.0664969233679563	0.30298833264992	0.258483338483592	APP/INSR	2
BP	GO:1902003	regulation of amyloid-beta formation	2/166	48/18903	0.0664969233679563	0.30298833264992	0.258483338483592	EPHA4/APOE	2
BP	GO:0030593	neutrophil chemotaxis	3/166	106/18903	0.0667095410673781	0.303007243566982	0.25849947163609	PREX1/TNFAIP6/MDK	3
BP	GO:0035282	segmentation	3/166	106/18903	0.0667095410673781	0.303007243566982	0.25849947163609	MAFB/BASP1/EGR2	3
BP	GO:1901214	regulation of neuron death	6/166	325/18903	0.0673737623031172	0.305546844017413	0.260666038239829	CCND1/FYN/SOD2/FZD1/APOE/MDK	6
BP	GO:0010950	positive regulation of endopeptidase activity	4/166	174/18903	0.067488994512953	0.305592690107717	0.260705150143495	EPHA4/BEX3/FYN/DAPK1	4
BP	GO:0042593	glucose homeostasis	5/166	248/18903	0.0679913813813386	0.307388718002413	0.262237365203297	IRS2/INSR/SLC12A7/BACE2/UCP2	5
BP	GO:0009267	cellular response to starvation	4/166	175/18903	0.0686171687205677	0.308314801456208	0.263027419198967	EIF2AK4/GLUL/KLF10/UCP2	4
BP	GO:0033500	carbohydrate homeostasis	5/166	249/18903	0.0689164966279213	0.308314801456208	0.263027419198967	IRS2/INSR/SLC12A7/BACE2/UCP2	5
BP	GO:0034198	cellular response to amino acid starvation	2/166	49/18903	0.0689386380965033	0.308314801456208	0.263027419198967	EIF2AK4/UCP2	2
BP	GO:0043114	regulation of vascular permeability	2/166	49/18903	0.0689386380965033	0.308314801456208	0.263027419198967	YES1/APOE	2
BP	GO:0048066	developmental pigmentation	2/166	49/18903	0.0689386380965033	0.308314801456208	0.263027419198967	SOD2/ZEB2	2
BP	GO:0099054	presynapse assembly	2/166	49/18903	0.0689386380965033	0.308314801456208	0.263027419198967	APP/FZD1	2
BP	GO:2000378	negative regulation of reactive oxygen species metabolic process	2/166	49/18903	0.0689386380965033	0.308314801456208	0.263027419198967	FYN/BNIP3	2
BP	GO:0007631	feeding behavior	3/166	108/18903	0.0697247885054933	0.310473826936361	0.26486931228145	APP/EIF2AK4/FYN	3
BP	GO:0008637	apoptotic mitochondrial changes	3/166	108/18903	0.0697247885054933	0.310473826936361	0.26486931228145	SOD2/LMNA/BNIP3	3
BP	GO:0010634	positive regulation of epithelial cell migration	4/166	176/18903	0.0697550912967782	0.310473826936361	0.26486931228145	IRS2/PTK2/HSPB1/SASH1	4
BP	GO:0016485	protein processing	5/166	250/18903	0.0698486009000275	0.310473826936361	0.26486931228145	GAS1/MAFB/PRKACB/GLG1/BACE2	5
BP	GO:0042116	macrophage activation	3/166	109/18903	0.0712552707938925	0.314050731885178	0.267920817019347	APP/NMI/RORA	3
BP	GO:0048024	regulation of mRNA splicing, via spliceosome	3/166	109/18903	0.0712552707938925	0.314050731885178	0.267920817019347	RBFOX2/QKI/MBNL1	3
BP	GO:0021695	cerebellar cortex development	2/166	50/18903	0.0714095403426566	0.314050731885178	0.267920817019347	MDK/RORA	2
BP	GO:0030195	negative regulation of blood coagulation	2/166	50/18903	0.0714095403426566	0.314050731885178	0.267920817019347	APOE/SH2B3	2
BP	GO:0032964	collagen biosynthetic process	2/166	50/18903	0.0714095403426566	0.314050731885178	0.267920817019347	SERPINH1/RCN3	2
BP	GO:0120009	intermembrane lipid transfer	2/166	50/18903	0.0714095403426566	0.314050731885178	0.267920817019347	PLTP/APOE	2
BP	GO:1990573	potassium ion import across plasma membrane	2/166	50/18903	0.0714095403426566	0.314050731885178	0.267920817019347	ATP1A1/SLC12A7	2
BP	GO:1903320	regulation of protein modification by small protein conjugation or removal	5/166	252/18903	0.0717337401648596	0.314999973805509	0.268730627807933	FYN/PTTG1IP/NMI/SASH1/ZMIZ1	5
BP	GO:0048015	phosphatidylinositol-mediated signaling	4/166	178/18903	0.072060060527615	0.315955650005697	0.269545927765438	PTK2/PTPN13/INSR/FN1	4
BP	GO:0007173	epidermal growth factor receptor signaling pathway	3/166	110/18903	0.0728008382752389	0.318722947087529	0.27190674536535	CCDC88A/PTK2/SHC1	3
BP	GO:0010665	regulation of cardiac muscle cell apoptotic process	2/166	51/18903	0.0739089364263393	0.320198626216644	0.27316566667261	MDK/BNIP3	2
BP	GO:0034332	adherens junction organization	2/166	51/18903	0.0739089364263393	0.320198626216644	0.27316566667261	EPHA4/ZNF703	2
BP	GO:0050982	detection of mechanical stimulus	2/166	51/18903	0.0739089364263393	0.320198626216644	0.27316566667261	PTK2/FYN	2
BP	GO:0051489	regulation of filopodium assembly	2/166	51/18903	0.0739089364263393	0.320198626216644	0.27316566667261	MYO10/FSCN1	2
BP	GO:0060688	regulation of morphogenesis of a branching structure	2/166	51/18903	0.0739089364263393	0.320198626216644	0.27316566667261	MAGED1/MDK	2
BP	GO:1900047	negative regulation of hemostasis	2/166	51/18903	0.0739089364263393	0.320198626216644	0.27316566667261	APOE/SH2B3	2
BP	GO:1990928	response to amino acid starvation	2/166	51/18903	0.0739089364263393	0.320198626216644	0.27316566667261	EIF2AK4/UCP2	2
BP	GO:0120034	positive regulation of plasma membrane bounded cell projection assembly	3/166	111/18903	0.074361373738366	0.321383973724711	0.274176902248808	CCDC88A/CYFIP1/FSCN1	3
BP	GO:0035265	organ growth	4/166	180/18903	0.074403651295745	0.321383973724711	0.274176902248808	DUSP6/VGLL4/BASP1/YBX3	4
BP	GO:0021537	telencephalon development	5/166	255/18903	0.0746136266683483	0.321812778523573	0.274542721272261	LAMB1/MDK/ZMIZ1/YWHAE/BNIP3	5
BP	GO:0043409	negative regulation of MAPK cascade	4/166	181/18903	0.0755898475369904	0.324285236803954	0.276652008006125	DUSP6/EPHA4/APOE/SH2B3	4
BP	GO:0002762	negative regulation of myeloid leukocyte differentiation	2/166	52/18903	0.0764361424677195	0.324285236803954	0.276652008006125	MAFB/TNFAIP6	2
BP	GO:0010823	negative regulation of mitochondrion organization	2/166	52/18903	0.0764361424677195	0.324285236803954	0.276652008006125	LMNA/BNIP3	2
BP	GO:0010939	regulation of necrotic cell death	2/166	52/18903	0.0764361424677195	0.324285236803954	0.276652008006125	YBX3/BNIP3	2
BP	GO:0046622	positive regulation of organ growth	2/166	52/18903	0.0764361424677195	0.324285236803954	0.276652008006125	BASP1/YBX3	2
BP	GO:0051452	intracellular pH reduction	2/166	52/18903	0.0764361424677195	0.324285236803954	0.276652008006125	CLCN3/CLIC4	2
BP	GO:0051496	positive regulation of stress fiber assembly	2/166	52/18903	0.0764361424677195	0.324285236803954	0.276652008006125	CCDC88A/PFN2	2
BP	GO:0061462	protein localization to lysosome	2/166	52/18903	0.0764361424677195	0.324285236803954	0.276652008006125	SH3BP4/ZFYVE16	2
BP	GO:0086009	membrane repolarization	2/166	52/18903	0.0764361424677195	0.324285236803954	0.276652008006125	ATP1A1/YWHAE	2
BP	GO:0099172	presynapse organization	2/166	52/18903	0.0764361424677195	0.324285236803954	0.276652008006125	APP/FZD1	2
BP	GO:0046890	regulation of lipid biosynthetic process	4/166	182/18903	0.0767855987966964	0.324285236803954	0.276652008006125	CDK4/ATP1A1/ABHD6/APOE	4
BP	GO:0048017	inositol lipid-mediated signaling	4/166	182/18903	0.0767855987966964	0.324285236803954	0.276652008006125	PTK2/PTPN13/INSR/FN1	4
BP	GO:0030098	lymphocyte differentiation	7/166	419/18903	0.0768643474428373	0.324285236803954	0.276652008006125	ITM2A/MAFB/PREX1/RUNX3/MDK/RORA/ZMIZ1	7
BP	GO:0009063	cellular amino acid catabolic process	3/166	113/18903	0.077526872854625	0.324285236803954	0.276652008006125	AHCY/CSAD/GLUL	3
BP	GO:1904659	glucose transmembrane transport	3/166	113/18903	0.077526872854625	0.324285236803954	0.276652008006125	IRS2/YES1/INSR	3
BP	GO:0003007	heart morphogenesis	5/166	258/18903	0.0775558614834641	0.324285236803954	0.276652008006125	OLFM1/PTK2/FZD1/INSR/ZMIZ1	5
BP	GO:0045860	positive regulation of protein kinase activity	7/166	420/18903	0.0776189366060383	0.324285236803954	0.276652008006125	CCDC88A/EPHA4/PTK2/MAGED1/CCND1/INSR/SASH1	7
BP	GO:0097696	receptor signaling pathway via STAT	4/166	183/18903	0.0779908698672613	0.324285236803954	0.276652008006125	JAK1/FYN/NMI/SH2B3	4
BP	GO:0006790	sulfur compound metabolic process	6/166	338/18903	0.0780510719393933	0.324285236803954	0.276652008006125	AHCY/CSAD/SLC26A2/PAPSS1/SOD2/GLCE	6
BP	GO:0062012	regulation of small molecule metabolic process	6/166	339/18903	0.0789099631844001	0.324285236803954	0.276652008006125	APP/IRS2/INSR/APOE/IGFBP4/RORA	6
BP	GO:0007632	visual behavior	2/166	53/18903	0.0789904842703121	0.324285236803954	0.276652008006125	APP/NPTN	2
BP	GO:0010662	regulation of striated muscle cell apoptotic process	2/166	53/18903	0.0789904842703121	0.324285236803954	0.276652008006125	MDK/BNIP3	2
BP	GO:0010874	regulation of cholesterol efflux	2/166	53/18903	0.0789904842703121	0.324285236803954	0.276652008006125	PLTP/APOE	2
BP	GO:0009185	ribonucleoside diphosphate metabolic process	3/166	114/18903	0.0791315953311938	0.324285236803954	0.276652008006125	APP/INSR/AK3	3
BP	GO:0030004	cellular monovalent inorganic cation homeostasis	3/166	114/18903	0.0791315953311938	0.324285236803954	0.276652008006125	CLCN3/CLIC4/ATP1A1	3
BP	GO:0007416	synapse assembly	4/166	184/18903	0.0792056247214105	0.324285236803954	0.276652008006125	APP/FZD1/NPTN/OBSL1	4
BP	GO:1902107	positive regulation of leukocyte differentiation	4/166	184/18903	0.0792056247214105	0.324285236803954	0.276652008006125	RUNX3/KLF10/MDK/ZMIZ1	4
BP	GO:1903708	positive regulation of hemopoiesis	4/166	184/18903	0.0792056247214105	0.324285236803954	0.276652008006125	RUNX3/KLF10/MDK/ZMIZ1	4
BP	GO:0002040	sprouting angiogenesis	4/166	185/18903	0.0804298265243572	0.324285236803954	0.276652008006125	JAK1/STARD13/GLUL/ITGA5	4
BP	GO:0042303	molting cycle	3/166	115/18903	0.0807508035384737	0.324285236803954	0.276652008006125	APCDD1/LDB2/ZDHHC21	3
BP	GO:0042633	hair cycle	3/166	115/18903	0.0807508035384737	0.324285236803954	0.276652008006125	APCDD1/LDB2/ZDHHC21	3
BP	GO:1990748	cellular detoxification	3/166	115/18903	0.0807508035384737	0.324285236803954	0.276652008006125	SOD2/APOE/PRDX3	3
BP	GO:0051235	maintenance of location	6/166	342/18903	0.0815186800460539	0.324285236803954	0.276652008006125	CCDC88A/KDELR2/DBN1/PLOD3/FTL/APOE	6
BP	GO:0008645	hexose transmembrane transport	3/166	116/18903	0.0823843738172655	0.324285236803954	0.276652008006125	IRS2/YES1/INSR	3
[truncated: 2,967 more rows]

## Sheet: Table S8
Table S8.Analyzing prognostic genes obtained from the intersection of k-M plot of ICGC data and unicox analysis.
[truncated: 1,747 more rows]

[truncated: 2 more sheets: Table S9, Table S10]
